# Supplementary material for: 3,5,7-Trimeth­oxy-2-(4-methoxy­phen­yl)-4H-1-benzopyran-4-one
Source: Acta Crystallogr Sect E Struct Rep Online. 2009 Oct 10;65(Pt 11):o2706. doi: 10.1107/S1600536809040938 (PMC2971014; doi:10.1107/S1600536809040938)
Supplement: Supplementary file 1 [file e-65-o2706-sup1.cif]

##############################################################################
###                                                                        ###
###        Electronic paper (Acta Crystallographica Section E)             ###
###                                                                        ###
##############################################################################
#                                                                            #
# This CIF contains the data in a paper accepted for publication in Acta     #
# Crystallographica Section E. It conforms to the requirements of Notes      #
# for Authors for Section E, and has been peer reviewed under the auspices   #
# of the IUCr Commission on Journals.                                        #
#                                                                            #
# Full details of the Crystallographic Information File format               #
# are given in the paper "The Crystallographic Information File (CIF):       #
# a New Standard Archive File for Crystallography" by S. R. Hall, F. H.      #
# Allen and I. D. Brown [Acta Cryst. (1991), A47, 655-685].                  #
#                                                                            #
# The current version of the core CIF dictionary is obtainable from          #
# ftp://ftp.iucr.org/pub/cif_core.dic. The current version number is 2.4.    #
#                                                                            #
# Software is freely available for graphical display of the structure(s) in  #
# this CIF.  For information consult the CIF home page http://www.iucr.org/  #
# cif/home.html                                                              #
#                                                                            #
# This file may be used for bona fide research purposes within the           #
# scientific community so long as proper attribution is given to the journal # 
# article from which it was obtained.                                        #
#                                                                            #
##############################################################################
                                             
data_I
_audit_creation_method     SHELXL-97
_chemical_name_systematic
;
3,5,7-Trimethoxy-2-(4-methoxyphenyl)-4<i>H</i>-1-benzopyran-4-one
;
_chemical_name_common     '3,4',5,7-tetramethoxyflavone'
_chemical_formula_moiety     'C19 H18 O6'
_chemical_formula_sum     'C19 H18 O6'
_chemical_formula_iupac     'C19 H18 O6'
_chemical_formula_weight     342.33
_chemical_melting_point     'not measured'
_symmetry_cell_setting     Triclinic
_symmetry_space_group_name_H-M     'P -1'
_symmetry_space_group_name_Hall     '-P 1'
loop_
    _symmetry_equiv_pos_as_xyz
    'x, y, z'
    '-x, -y, -z'
_cell_length_a     8.7854(3)
_cell_length_b     9.2743(4)
_cell_length_c     10.6950(4)
_cell_angle_alpha     70.7490(10)
_cell_angle_beta     81.4480(10)
_cell_angle_gamma     83.0780(10)
_cell_volume     811.15(5)
_cell_formula_units_Z     2
_cell_measurement_reflns_used     2649
_cell_measurement_theta_min     2.92
_cell_measurement_theta_max     29.03
_cell_measurement_temperature     298(2)
_exptl_crystal_description     Block
_exptl_crystal_colour     colourless
_exptl_crystal_size_max     0.40
_exptl_crystal_size_mid     0.22
_exptl_crystal_size_min     0.18
_exptl_crystal_density_diffrn     1.402
_exptl_crystal_density_meas     ?
_exptl_crystal_density_method     'not measured'
_exptl_crystal_F_000     360
_exptl_absorpt_coefficient_mu     0.105
_exptl_absorpt_correction_type     multi-scan
_exptl_absorpt_process_details     '(<i>SADABS</i>; Bruker, 2005)'
_exptl_absorpt_correction_T_min     0.839
_exptl_absorpt_correction_T_max     0.946
_exptl_special_details
;
;
_diffrn_ambient_temperature     298(2)
_diffrn_radiation_type     MoK\a
_diffrn_radiation_wavelength     0.71073
_diffrn_radiation_source     'fine-focus sealed tube'
_diffrn_radiation_monochromator     graphite
_diffrn_measurement_device_type     'Bruker SMART APEXII CCD area-detector'
_diffrn_measurement_method     '\f and \w'
_diffrn_detector_area_resol_mean     .
_diffrn_reflns_number     5901
_diffrn_reflns_av_R_equivalents     0.0231
_diffrn_reflns_av_sigmaI/netI     0.0386
_diffrn_reflns_theta_min     2.33
_diffrn_reflns_theta_max     28.28
_diffrn_reflns_theta_full     25.00
_diffrn_measured_fraction_theta_max     0.977
_diffrn_measured_fraction_theta_full     0.991
_diffrn_reflns_limit_h_min     -11
_diffrn_reflns_limit_h_max     11
_diffrn_reflns_limit_k_min     -12
_diffrn_reflns_limit_k_max     12
_diffrn_reflns_limit_l_min     -10
_diffrn_reflns_limit_l_max     14
_diffrn_standards_number     0
_diffrn_standards_interval_count     ?
_diffrn_standards_interval_time     ?
_diffrn_standards_decay_%     ?
_refine_special_details
;
Refinement of <i>F</i>^2^ against ALL reflections. The weighted <i>R</i>-factor
<i>wR</i> and goodness of fit <i>S</i> are based on <i>F</i>^2^, conventional
<i>R</i>-factors <i>R</i> are based on <i>F</i>, with <i>F</i> set to zero for
negative <i>F</i>^2^. The threshold expression of <i>F</i>^2^ >
\s(<i>F</i>^2^) is used only for calculating <i>R</i>-factors(gt) <i>etc</i>.
and is not relevant to the choice of reflections for refinement.
<i>R</i>-factors based on <i>F</i>^2^ are statistically about twice as large
as those based on <i>F</i>, and <i>R</i>- factors based on ALL data will be
even larger.
;
_reflns_number_total     3930
_reflns_number_gt     2827
_reflns_threshold_expression     I>2\s(I)
_refine_ls_structure_factor_coef     Fsqd
_refine_ls_matrix_type     full
_refine_ls_R_factor_all     0.0627
_refine_ls_R_factor_gt     0.0441
_refine_ls_wR_factor_gt     0.1194
_refine_ls_wR_factor_ref     0.1309
_refine_ls_goodness_of_fit_ref     1.056
_refine_ls_restrained_S_all     1.056
_refine_ls_number_reflns     3930
_refine_ls_number_parameters     230
_refine_ls_number_restraints     0
_refine_ls_hydrogen_treatment     constr
_refine_ls_weighting_scheme     calc
_refine_ls_weighting_details
         'calc w=1/[\s^2^(Fo^2^)+(0.0642P)^2^+0.0796P] where P=(Fo^2^+2Fc^2^)/3'
_atom_sites_solution_hydrogens     geom
_atom_sites_solution_primary     direct
_atom_sites_solution_secondary     difmap
_refine_ls_shift/su_max     0.001
_refine_ls_shift/su_max_lt     0.001
_refine_ls_shift/su_mean     0.000
_refine_diff_density_max     0.232
_refine_diff_density_min     -0.192
_refine_ls_extinction_method     none
_refine_ls_extinction_coef     ?
loop_
    _atom_type_symbol
    _atom_type_description
    _atom_type_scat_dispersion_real
    _atom_type_scat_dispersion_imag
    _atom_type_scat_source
    'C' 'C' 0.0033 0.0016
                         'International Tables Vol C Tables 4.2.6.8 and 6.1.1.4'
    'H' 'H' 0.0000 0.0000
                         'International Tables Vol C Tables 4.2.6.8 and 6.1.1.4'
    'O' 'O' 0.0106 0.0060
                         'International Tables Vol C Tables 4.2.6.8 and 6.1.1.4'
_computing_data_collection     'APEX2 (Bruker, 2005)'
_computing_cell_refinement     'SAINT (Bruker, 2005)'
_computing_data_reduction     'SAINT (Bruker, 2005)'
_computing_structure_solution     'SHELXTL (Sheldrick, 2008)'
_computing_structure_refinement     'SHELXTL (Sheldrick, 2008)'
_computing_molecular_graphics
;
ORTEP-3 (Farrugia, 1997) and Mercury (Macrae <i>et al.</i>
2006).
;
_computing_publication_material     'SHELXTL (Sheldrick, 2008)'
loop_
    _atom_site_type_symbol
    _atom_site_label
    _atom_site_fract_x
    _atom_site_fract_y
    _atom_site_fract_z
    _atom_site_U_iso_or_equiv
    _atom_site_adp_type
    _atom_site_calc_flag
    _atom_site_refinement_flags
    _atom_site_occupancy
    _atom_site_disorder_assembly
    _atom_site_disorder_group
    O O1 0.09284(11) -0.00853(11) 0.77045(10) 0.0384(2) Uani d . 1 . .
    O O2 -0.35336(13) 0.11019(15) 0.69876(14) 0.0627(4) Uani d . 1 . .
    O O3 -0.31863(12) -0.09508(12) 0.56603(11) 0.0472(3) Uani d . 1 . .
    O O4 0.14430(12) -0.41488(12) 0.58844(11) 0.0491(3) Uani d . 1 . .
    O O5 -0.22549(11) 0.24963(11) 0.83872(10) 0.0417(3) Uani d . 1 . .
    O O6 0.37277(13) 0.34385(13) 1.08046(12) 0.0554(3) Uani d . 1 . .
    C C1 0.02711(15) -0.08612(15) 0.70567(13) 0.0334(3) Uani d . 1 . .
    C C2 0.12382(16) -0.20556(15) 0.67915(14) 0.0370(3) Uani d . 1 . .
    H H2 0.2237 -0.2266 0.7030 0.044 Uiso calc R 1 . .
    C C3 0.06590(16) -0.29116(15) 0.61632(13) 0.0363(3) Uani d . 1 . .
    C C4 -0.08153(16) -0.25525(16) 0.57554(14) 0.0377(3) Uani d . 1 . .
    H H4 -0.1168 -0.3118 0.5298 0.045 Uiso calc R 1 . .
    C C5 -0.17492(16) -0.13643(16) 0.60281(13) 0.0358(3) Uani d . 1 . .
    C C6 -0.12267(15) -0.04848(15) 0.67302(13) 0.0337(3) Uani d . 1 . .
    C C7 -0.21732(16) 0.07127(16) 0.71647(14) 0.0381(3) Uani d . 1 . .
    C C8 -0.13869(16) 0.14406(16) 0.78818(13) 0.0343(3) Uani d . 1 . .
    C C9 0.01016(15) 0.10572(15) 0.81213(13) 0.0329(3) Uani d . 1 . .
    C C10 0.10563(15) 0.16951(15) 0.88037(13) 0.0334(3) Uani d . 1 . .
    C C11 0.26309(17) 0.12727(17) 0.87961(14) 0.0397(3) Uani d . 1 . .
    H H11 0.3069 0.0596 0.8342 0.048 Uiso calc R 1 . .
    C C12 0.35723(17) 0.18231(17) 0.94411(15) 0.0415(3) Uani d . 1 . .
    H H12 0.4622 0.1522 0.9415 0.050 Uiso calc R 1 . .
    C C13 0.29333(17) 0.28240(16) 1.01227(14) 0.0383(3) Uani d . 1 . .
    C C14 0.13743(18) 0.32664(18) 1.01423(16) 0.0464(4) Uani d . 1 . .
    H H14 0.0944 0.3944 1.0597 0.056 Uiso calc R 1 . .
    C C15 0.04512(17) 0.27193(18) 0.94994(16) 0.0446(4) Uani d . 1 . .
    H H15 -0.0596 0.3034 0.9526 0.054 Uiso calc R 1 . .
    C C16 0.2918(2) -0.4624(2) 0.6324(2) 0.0593(5) Uani d . 1 . .
    H H16A 0.3609 -0.3837 0.5873 0.089 Uiso calc R 1 . .
    H H16B 0.3308 -0.5549 0.6130 0.089 Uiso calc R 1 . .
    H H16C 0.2838 -0.4808 0.7268 0.089 Uiso calc R 1 . .
    C C17 -0.3753(2) -0.1803(2) 0.49641(19) 0.0556(4) Uani d . 1 . .
    H H17A -0.3085 -0.1736 0.4153 0.083 Uiso calc R 1 . .
    H H17B -0.4775 -0.1393 0.4756 0.083 Uiso calc R 1 . .
    H H17C -0.3781 -0.2856 0.5512 0.083 Uiso calc R 1 . .
    C C18 -0.2656(3) 0.3918(2) 0.74252(19) 0.0718(6) Uani d . 1 . .
    H H18A -0.1763 0.4263 0.6807 0.108 Uiso calc R 1 . .
    H H18B -0.3027 0.4663 0.7866 0.108 Uiso calc R 1 . .
    H H18C -0.3449 0.3787 0.6952 0.108 Uiso calc R 1 . .
    C C19 0.5210(2) 0.2757(2) 1.11183(18) 0.0582(5) Uani d . 1 . .
    H H19A 0.5135 0.1701 1.1643 0.087 Uiso calc R 1 . .
    H H19B 0.5620 0.3284 1.1615 0.087 Uiso calc R 1 . .
    H H19C 0.5882 0.2825 1.0309 0.087 Uiso calc R 1 . .
loop_
    _atom_site_aniso_label
    _atom_site_aniso_U_11
    _atom_site_aniso_U_22
    _atom_site_aniso_U_33
    _atom_site_aniso_U_12
    _atom_site_aniso_U_13
    _atom_site_aniso_U_23
    O1 0.0329(5) 0.0393(5) 0.0537(6) 0.0034(4) -0.0130(4) -0.0279(5)
    O2 0.0377(6) 0.0752(8) 0.0972(9) 0.0149(6) -0.0282(6) -0.0546(7)
    O3 0.0394(6) 0.0499(6) 0.0641(7) 0.0004(5) -0.0220(5) -0.0281(5)
    O4 0.0479(6) 0.0465(6) 0.0663(7) 0.0043(5) -0.0132(5) -0.0356(5)
    O5 0.0376(5) 0.0459(6) 0.0466(5) 0.0098(4) -0.0091(4) -0.0241(5)
    O6 0.0479(6) 0.0617(7) 0.0775(8) 0.0096(5) -0.0264(6) -0.0467(6)
    C1 0.0337(7) 0.0329(7) 0.0381(6) -0.0042(5) -0.0073(5) -0.0154(5)
    C2 0.0345(7) 0.0358(7) 0.0451(7) 0.0007(6) -0.0100(6) -0.0178(6)
    C3 0.0394(8) 0.0324(7) 0.0391(7) -0.0028(6) -0.0032(6) -0.0147(6)
    C4 0.0409(8) 0.0375(7) 0.0406(7) -0.0085(6) -0.0080(6) -0.0169(6)
    C5 0.0341(7) 0.0367(7) 0.0384(7) -0.0062(6) -0.0086(6) -0.0111(6)
    C6 0.0337(7) 0.0315(7) 0.0378(7) -0.0034(5) -0.0075(5) -0.0117(5)
    C7 0.0331(7) 0.0391(7) 0.0454(7) 0.0000(6) -0.0095(6) -0.0167(6)
    C8 0.0334(7) 0.0351(7) 0.0366(6) 0.0014(5) -0.0048(5) -0.0155(5)
    C9 0.0329(7) 0.0318(7) 0.0364(6) 0.0004(5) -0.0048(5) -0.0148(5)
    C10 0.0351(7) 0.0327(7) 0.0351(6) -0.0007(5) -0.0075(5) -0.0136(5)
    C11 0.0393(8) 0.0406(8) 0.0473(7) 0.0071(6) -0.0112(6) -0.0257(6)
    C12 0.0337(7) 0.0463(8) 0.0521(8) 0.0076(6) -0.0135(6) -0.0256(7)
    C13 0.0408(8) 0.0378(7) 0.0427(7) 0.0007(6) -0.0137(6) -0.0188(6)
    C14 0.0447(9) 0.0502(9) 0.0562(9) 0.0083(7) -0.0116(7) -0.0347(7)
    C15 0.0339(7) 0.0543(9) 0.0563(9) 0.0069(7) -0.0111(6) -0.0329(7)
    C16 0.0516(10) 0.0537(10) 0.0871(13) 0.0130(8) -0.0179(9) -0.0436(9)
    C17 0.0490(10) 0.0620(10) 0.0707(11) -0.0037(8) -0.0254(8) -0.0333(9)
    C18 0.1032(16) 0.0453(10) 0.0648(11) 0.0232(10) -0.0173(11) -0.0217(9)
    C19 0.0463(9) 0.0770(12) 0.0683(11) 0.0066(9) -0.0231(8) -0.0427(10)
_geom_special_details
;
All e.s.d.'s (except the e.s.d. in the dihedral angle between two l.s. planes)
are estimated using the full covariance matrix. The cell e.s.d.'s are taken
into account individually in the estimation of e.s.d.'s in distances, angles
and torsion angles; correlations between e.s.d.'s in cell parameters are only
used when they are defined by crystal symmetry. An approximate (isotropic)
treatment of cell e.s.d.'s is used for estimating e.s.d.'s involving l.s.
planes.
;
loop_
    _geom_bond_atom_site_label_1
    _geom_bond_atom_site_label_2
    _geom_bond_site_symmetry_2
    _geom_bond_distance
    _geom_bond_publ_flag
    O1 C9 . 1.3707(15) ?
    O1 C1 . 1.3708(15) ?
    O2 C7 . 1.2300(17) ?
    O3 C5 . 1.3517(16) ?
    O3 C17 . 1.4212(17) ?
    O4 C3 . 1.3616(16) ?
    O4 C16 . 1.4150(19) ?
    O5 C8 . 1.3707(16) ?
    O5 C18 . 1.422(2) ?
    O6 C13 . 1.3657(16) ?
    O6 C19 . 1.4141(19) ?
    C1 C6 . 1.3860(18) ?
    C1 C2 . 1.3921(18) ?
    C2 C3 . 1.3753(18) ?
    C2 H2 . 0.93 ?
    C3 C4 . 1.395(2) ?
    C4 C5 . 1.377(2) ?
    C4 H4 . 0.93 ?
    C5 C6 . 1.4270(18) ?
    C6 C7 . 1.4641(19) ?
    C7 C8 . 1.4603(19) ?
    C8 C9 . 1.3526(18) ?
    C9 C10 . 1.4740(18) ?
    C10 C11 . 1.3912(19) ?
    C10 C15 . 1.4018(19) ?
    C11 C12 . 1.3871(19) ?
    C11 H11 . 0.93 ?
    C12 C13 . 1.381(2) ?
    C12 H12 . 0.93 ?
    C13 C14 . 1.381(2) ?
    C14 C15 . 1.372(2) ?
    C14 H14 . 0.93 ?
    C15 H15 . 0.93 ?
    C16 H16A . 0.96 ?
    C16 H16B . 0.96 ?
    C16 H16C . 0.96 ?
    C17 H17A . 0.96 ?
    C17 H17B . 0.96 ?
    C17 H17C . 0.96 ?
    C18 H18A . 0.96 ?
    C18 H18B . 0.96 ?
    C18 H18C . 0.96 ?
    C19 H19A . 0.96 ?
    C19 H19B . 0.96 ?
    C19 H19C . 0.96 ?
loop_
    _geom_angle_atom_site_label_1
    _geom_angle_atom_site_label_2
    _geom_angle_atom_site_label_3
    _geom_angle_site_symmetry_1
    _geom_angle_site_symmetry_3
    _geom_angle
    _geom_angle_publ_flag
    C9 O1 C1 . . 121.22(10) ?
    C5 O3 C17 . . 117.68(12) ?
    C3 O4 C16 . . 117.79(11) ?
    C8 O5 C18 . . 115.26(12) ?
    C13 O6 C19 . . 118.35(12) ?
    O1 C1 C6 . . 122.08(12) ?
    O1 C1 C2 . . 113.58(11) ?
    C6 C1 C2 . . 124.33(12) ?
    C3 C2 C1 . . 117.38(12) ?
    C3 C2 H2 . . 121.3 ?
    C1 C2 H2 . . 121.3 ?
    O4 C3 C2 . . 124.15(13) ?
    O4 C3 C4 . . 114.65(12) ?
    C2 C3 C4 . . 121.20(13) ?
    C5 C4 C3 . . 120.26(12) ?
    C5 C4 H4 . . 119.9 ?
    C3 C4 H4 . . 119.9 ?
    O3 C5 C4 . . 123.43(12) ?
    O3 C5 C6 . . 115.93(12) ?
    C4 C5 C6 . . 120.63(12) ?
    C1 C6 C5 . . 116.09(12) ?
    C1 C6 C7 . . 119.08(12) ?
    C5 C6 C7 . . 124.77(12) ?
    O2 C7 C8 . . 120.11(13) ?
    O2 C7 C6 . . 125.17(13) ?
    C8 C7 C6 . . 114.71(11) ?
    C9 C8 O5 . . 119.91(11) ?
    C9 C8 C7 . . 123.11(12) ?
    O5 C8 C7 . . 116.87(11) ?
    C8 C9 O1 . . 119.68(11) ?
    C8 C9 C10 . . 129.53(12) ?
    O1 C9 C10 . . 110.79(10) ?
    C11 C10 C15 . . 116.66(12) ?
    C11 C10 C9 . . 120.31(12) ?
    C15 C10 C9 . . 123.02(12) ?
    C12 C11 C10 . . 122.43(13) ?
    C12 C11 H11 . . 118.8 ?
    C10 C11 H11 . . 118.8 ?
    C13 C12 C11 . . 119.26(13) ?
    C13 C12 H12 . . 120.4 ?
    C11 C12 H12 . . 120.4 ?
    O6 C13 C14 . . 115.45(12) ?
    O6 C13 C12 . . 125.06(13) ?
    C14 C13 C12 . . 119.50(12) ?
    C15 C14 C13 . . 120.90(13) ?
    C15 C14 H14 . . 119.6 ?
    C13 C14 H14 . . 119.6 ?
    C14 C15 C10 . . 121.25(13) ?
    C14 C15 H15 . . 119.4 ?
    C10 C15 H15 . . 119.4 ?
    O4 C16 H16A . . 109.5 ?
    O4 C16 H16B . . 109.5 ?
    H16A C16 H16B . . 109.5 ?
    O4 C16 H16C . . 109.5 ?
    H16A C16 H16C . . 109.5 ?
    H16B C16 H16C . . 109.5 ?
    O3 C17 H17A . . 109.5 ?
    O3 C17 H17B . . 109.5 ?
    H17A C17 H17B . . 109.5 ?
    O3 C17 H17C . . 109.5 ?
    H17A C17 H17C . . 109.5 ?
    H17B C17 H17C . . 109.5 ?
    O5 C18 H18A . . 109.5 ?
    O5 C18 H18B . . 109.5 ?
    H18A C18 H18B . . 109.5 ?
    O5 C18 H18C . . 109.5 ?
    H18A C18 H18C . . 109.5 ?
    H18B C18 H18C . . 109.5 ?
    O6 C19 H19A . . 109.5 ?
    O6 C19 H19B . . 109.5 ?
    H19A C19 H19B . . 109.5 ?
    O6 C19 H19C . . 109.5 ?
    H19A C19 H19C . . 109.5 ?
    H19B C19 H19C . . 109.5 ?
loop_
    _geom_torsion_atom_site_label_1
    _geom_torsion_atom_site_label_2
    _geom_torsion_atom_site_label_3
    _geom_torsion_atom_site_label_4
    _geom_torsion_site_symmetry_1
    _geom_torsion_site_symmetry_2
    _geom_torsion_site_symmetry_3
    _geom_torsion_site_symmetry_4
    _geom_torsion
    _geom_torsion_publ_flag
    C9 O1 C1 C6 . . . . 3.33(19) ?
    C9 O1 C1 C2 . . . . -175.58(12) ?
    O1 C1 C2 C3 . . . . 178.92(12) ?
    C6 C1 C2 C3 . . . . 0.0(2) ?
    C16 O4 C3 C2 . . . . 3.0(2) ?
    C16 O4 C3 C4 . . . . -177.12(14) ?
    C1 C2 C3 O4 . . . . -177.39(13) ?
    C1 C2 C3 C4 . . . . 2.8(2) ?
    O4 C3 C4 C5 . . . . 177.35(12) ?
    C2 C3 C4 C5 . . . . -2.8(2) ?
    C17 O3 C5 C4 . . . . 0.4(2) ?
    C17 O3 C5 C6 . . . . -179.72(13) ?
    C3 C4 C5 O3 . . . . 179.81(12) ?
    C3 C4 C5 C6 . . . . 0.0(2) ?
    O1 C1 C6 C5 . . . . 178.53(12) ?
    C2 C1 C6 C5 . . . . -2.7(2) ?
    O1 C1 C6 C7 . . . . -4.0(2) ?
    C2 C1 C6 C7 . . . . 174.78(13) ?
    O3 C5 C6 C1 . . . . -177.23(12) ?
    C4 C5 C6 C1 . . . . 2.63(19) ?
    O3 C5 C6 C7 . . . . 5.5(2) ?
    C4 C5 C6 C7 . . . . -174.66(13) ?
    C1 C6 C7 O2 . . . . -176.71(14) ?
    C5 C6 C7 O2 . . . . 0.5(2) ?
    C1 C6 C7 C8 . . . . 2.05(19) ?
    C5 C6 C7 C8 . . . . 179.26(12) ?
    C18 O5 C8 C9 . . . . 111.09(17) ?
    C18 O5 C8 C7 . . . . -72.50(18) ?
    O2 C7 C8 C9 . . . . 179.37(14) ?
    C6 C7 C8 C9 . . . . 0.6(2) ?
    O2 C7 C8 O5 . . . . 3.1(2) ?
    C6 C7 C8 O5 . . . . -175.74(11) ?
    O5 C8 C9 O1 . . . . 174.86(11) ?
    C7 C8 C9 O1 . . . . -1.3(2) ?
    O5 C8 C9 C10 . . . . -4.9(2) ?
    C7 C8 C9 C10 . . . . 178.90(13) ?
    C1 O1 C9 C8 . . . . -0.58(19) ?
    C1 O1 C9 C10 . . . . 179.24(11) ?
    C8 C9 C10 C11 . . . . -171.67(14) ?
    O1 C9 C10 C11 . . . . 8.53(18) ?
    C8 C9 C10 C15 . . . . 9.3(2) ?
    O1 C9 C10 C15 . . . . -170.51(13) ?
    C15 C10 C11 C12 . . . . 0.1(2) ?
    C9 C10 C11 C12 . . . . -178.98(13) ?
    C10 C11 C12 C13 . . . . 0.2(2) ?
    C19 O6 C13 C14 . . . . 164.09(15) ?
    C19 O6 C13 C12 . . . . -15.9(2) ?
    C11 C12 C13 O6 . . . . 179.50(14) ?
    C11 C12 C13 C14 . . . . -0.4(2) ?
    O6 C13 C14 C15 . . . . -179.64(14) ?
    C12 C13 C14 C15 . . . . 0.3(2) ?
    C13 C14 C15 C10 . . . . 0.0(3) ?
    C11 C10 C15 C14 . . . . -0.3(2) ?
    C9 C10 C15 C14 . . . . 178.81(14) ?
loop_
    _geom_hbond_atom_site_label_D
    _geom_hbond_atom_site_label_H
    _geom_hbond_atom_site_label_A
    _geom_hbond_site_symmetry_A
    _geom_hbond_distance_DH
    _geom_hbond_distance_HA
    _geom_hbond_distance_DA
    _geom_hbond_angle_DHA
    _geom_hbond_publ_flag
    C15 H15 O5 . 0.93 2.23 2.8690(18) 126 y
    C17 H17B O2 2_456 0.96 2.48 3.2674(19) 139 y
    C17 H17B O3 2_456 0.96 2.61 3.458(2) 148 y
    C18 H18B O6 2_567 0.96 2.57 3.530(2) 173 y
    C19 H19C O5 1_655 0.96 2.51 3.457(2) 170 y
data_global
_journal_date_recd_electronic     2009-10-04
_journal_date_accepted     2009-10-07
_journal_name_full     'Acta Crystallographica, Section E'
_journal_year     2009
_journal_volume     65
_journal_issue     11
_journal_page_first     o2706
_journal_page_last     o2706
_journal_paper_category     QO
_journal_coeditor_code     CI2932
_publ_contact_author_name     'Assoc. Prof. Thammarat Aree'
_publ_contact_author_address
;
     Department of Chemistry
     Faculty of Science
     Chulalongkorn University
     Phyathai Road,Pathumwan
     Bangkok 10330, Thailand
;
_publ_contact_author_email     thammarat.aree@gmail.com
_publ_contact_author_fax     '66 2254 1309'
_publ_contact_author_phone     '66 2218 7584'
_publ_section_title
;
3,5,7-Trimethoxy-2-(4-methoxyphenyl)-4<i>H</i>-1-benzopyran-4-one
;
loop_
    _publ_author_name
    _publ_author_address
    'Thammarat Aree'
;
     Department of Chemistry
     Faculty of Science
     Chulalongkorn University
     Phyathai Road, Pathumwan
     Bangkok 10330, Thailand
     and The Center for Petroleum Petrochemicals and Advanced Materials
     Chulalongkorn University
     Bangkok 10330, Thailand
;
    'Pattara Sawasdee'
;
     Department of Chemistry
     Faculty of Science
     Chulalongkorn University
     Phyathai Road, Pathumwan
     Bangkok 10330, Thailand
     and The Center for Petroleum Petrochemicals and Advanced Materials
     Chulalongkorn University
     Bangkok 10330, Thailand
;
