# Supplementary material for: 3,5,7-Trimeth­oxy-2-(4-methoxy­phen­yl)-4H-1-benzopyran-4-one
Source: Acta Crystallogr Sect E Struct Rep Online. 2009 Oct 10;65(Pt 11):o2706. doi: 10.1107/S1600536809040938 (PMC2971014; doi:10.1107/S1600536809040938)
Supplement: Supplementary file 2 [file e-65-o2706-Isup2.hkl]

# 
# h,k,l, Fc-squared, Fo-squared, sigma(Fo-squared) and status flag 
# 
data_I
_shelx_title ' 8kc6 in P-1' 
_shelx_refln_list_code          4 
_shelx_F_calc_maximum       83.32 
_exptl_crystal_F_000       360.00 
_reflns_d_resolution_high  0.7500 
 
loop_ 
 _symmetry_equiv_pos_as_xyz 
 'x, y, z' 
 '-x, -y, -z' 
 
_cell_length_a     8.7854 
_cell_length_b     9.2743 
_cell_length_c    10.6950 
_cell_angle_alpha  70.749 
_cell_angle_beta   81.448 
_cell_angle_gamma  83.078 
 
_shelx_F_squared_multiplier     1.000 
 
loop_ 
 _refln_index_h 
 _refln_index_k 
 _refln_index_l 
 _refln_F_squared_calc 
 _refln_F_squared_meas 
 _refln_F_squared_sigma 
 _refln_observed_status 
   1   0   0     2976.24     2835.03     54.04 o 
   2   0   0      807.11      808.10     13.23 o 
   3   0   0      288.51      273.22      6.58 o 
   4   0   0      964.79     1054.94     24.51 o 
   5   0   0      412.27      481.32     11.56 o 
   6   0   0       23.04       22.51      1.27 o 
   7   0   0       16.14       17.35      1.31 o 
   8   0   0      119.79      112.15      3.58 o 
   9   0   0        9.58        8.47      1.09 o 
  10   0   0        0.70       -1.11      1.32 o 
  11   0   0        0.03        0.82      1.51 o 
 -10   1   0        7.47        8.15      1.22 o 
  -9   1   0       34.77       30.61      1.93 o 
  -8   1   0       64.70       58.04      2.38 o 
  -7   1   0       37.21       37.26      2.08 o 
  -6   1   0       16.59       18.14      1.21 o 
  -5   1   0      128.11      146.66      3.98 o 
  -4   1   0      227.40      244.47      6.07 o 
  -3   1   0      681.61      669.87     15.65 o 
  -2   1   0      180.34      181.28      3.11 o 
  -1   1   0     1886.41     1752.17     21.33 o 
   0   1   0     3099.71     2814.47     46.65 o 
   1   1   0      145.14      139.43      2.37 o 
   2   1   0     1180.27     1156.29     25.52 o 
   3   1   0       93.43       89.92      2.41 o 
   4   1   0      792.36      827.16     19.32 o 
   5   1   0       96.18       97.81      2.83 o 
   6   1   0        4.73        7.44      0.76 o 
   7   1   0       21.62       24.18      1.44 o 
   8   1   0        0.27        0.25      0.78 o 
   9   1   0      124.55      121.63      3.97 o 
  10   1   0       47.94       37.56      3.09 o 
  11   1   0        0.96       -0.51      1.37 o 
 -10   2   0        0.01        0.12      0.89 o 
  -9   2   0        0.01        0.17      0.85 o 
  -8   2   0        0.08       -0.53      0.89 o 
  -7   2   0      118.00      121.84      2.70 o 
  -6   2   0       49.34       50.75      1.40 o 
  -5   2   0        1.05        2.98      0.42 o 
  -4   2   0       31.37       29.61      0.89 o 
  -3   2   0       63.60       63.86      1.38 o 
  -2   2   0      180.96      181.57      2.49 o 
  -1   2   0      997.03      945.60     29.05 o 
   0   2   0     1747.81     1645.91     26.98 o 
   1   2   0      500.68      477.32      7.87 o 
   2   2   0      133.07      131.89      2.70 o 
   3   2   0      239.11      229.03      5.61 o 
   4   2   0       15.25       14.79      0.87 o 
   5   2   0       33.62       27.44      1.28 o 
   6   2   0      218.40      233.33      6.04 o 
   7   2   0       37.28       34.63      2.65 o 
   8   2   0        5.82        5.57      1.23 o 
   9   2   0       52.25       51.73      2.43 o 
  10   2   0       38.54       36.97      3.29 o 
  11   2   0        3.66        3.05      1.70 o 
 -10   3   0        8.15        8.41      1.86 o 
  -9   3   0        8.91        5.10      1.08 o 
  -8   3   0       60.20       56.78      2.45 o 
  -7   3   0       31.65       30.79      1.23 o 
  -6   3   0      170.01      181.01      3.61 o 
  -5   3   0        0.32        1.52      0.39 o 
  -4   3   0       87.54      100.21      2.09 o 
  -3   3   0      166.84      173.12      4.46 o 
  -2   3   0      210.15      215.46      3.89 o 
  -1   3   0        0.03       -0.02      0.21 o 
   0   3   0       49.11       53.10      1.35 o 
   1   3   0      481.32      465.96      9.63 o 
   2   3   0      364.80      356.30      8.53 o 
   3   3   0       25.10       23.32      1.62 o 
   4   3   0       80.91       87.26      2.51 o 
   5   3   0       57.84       55.86      1.95 o 
   6   3   0       26.66       26.61      1.42 o 
   7   3   0       12.14        9.28      0.95 o 
   8   3   0        0.01       -0.75      0.75 o 
   9   3   0        0.01       -1.13      1.20 o 
  10   3   0        0.02       -0.49      1.28 o 
  11   3   0        2.97        2.31      1.70 o 
 -10   4   0       53.02       74.28      4.64 o 
  -9   4   0        3.02        3.90      1.48 o 
  -8   4   0        6.33        7.28      1.03 o 
  -7   4   0       68.73       73.14      2.74 o 
  -6   4   0     1028.69     1062.31     18.28 o 
  -5   4   0      420.13      423.81      7.60 o 
  -4   4   0      132.94      137.47      3.82 o 
  -3   4   0      214.27      193.76      3.64 o 
  -2   4   0      456.34      449.45      7.85 o 
  -1   4   0      749.97      782.91     18.30 o 
   0   4   0      242.28      257.33      6.29 o 
   1   4   0       18.94       22.29      1.01 o 
   2   4   0        1.29        1.94      0.43 o 
   3   4   0       23.39       28.05      1.21 o 
   4   4   0       33.42       31.46      1.38 o 
   5   4   0        0.02       -0.50      0.50 o 
   6   4   0        0.25       -0.04      0.56 o 
   7   4   0       56.97       59.72      2.29 o 
   8   4   0      167.29      163.29      6.85 o 
   9   4   0        1.36       -0.39      1.19 o 
  10   4   0        0.66        2.53      1.45 o 
  11   4   0        3.18        3.73      1.73 o 
 -10   5   0        4.65        4.73      1.83 o 
  -9   5   0        0.07       -0.24      1.38 o 
  -8   5   0       54.83       57.46      3.59 o 
  -7   5   0        5.41        7.15      1.05 o 
  -6   5   0      172.68      176.82      5.04 o 
  -5   5   0       22.89       23.70      1.63 o 
  -4   5   0       61.86       67.62      1.69 o 
  -3   5   0      144.71      149.11      2.97 o 
  -2   5   0        0.08        0.40      0.32 o 
  -1   5   0      367.66      386.06      9.33 o 
   0   5   0      265.42      255.80      6.35 o 
   1   5   0      495.14      490.27     11.70 o 
   2   5   0       14.06       13.79      1.74 o 
   3   5   0      553.40      553.60     14.61 o 
   4   5   0      695.88      738.62     17.51 o 
   5   5   0       10.18        9.22      0.85 o 
   6   5   0        0.62       -0.38      0.62 o 
   7   5   0        5.15        5.17      1.32 o 
   8   5   0       11.91       11.15      1.80 o 
   9   5   0       12.30       10.68      2.00 o 
  10   5   0        0.89        0.73      1.58 o 
  -9   6   0        0.01       -1.00      1.44 o 
  -8   6   0        0.02       -0.42      1.29 o 
  -7   6   0        0.07        0.31      1.26 o 
  -6   6   0        0.17       -0.34      1.03 o 
  -5   6   0      113.38      113.58      3.59 o 
  -4   6   0      301.70      302.31      5.67 o 
  -3   6   0       33.67       32.43      1.50 o 
  -2   6   0        3.02        1.95      0.38 o 
  -1   6   0      104.93      114.11      3.27 o 
   0   6   0       87.02       92.89      3.82 o 
   1   6   0        1.94        1.09      0.53 o 
   2   6   0       92.32       85.58      2.63 o 
   3   6   0      208.09      211.12      5.51 o 
   4   6   0      321.07      332.91     12.09 o 
   5   6   0        0.36        0.92      0.84 o 
   6   6   0       17.78       15.07      1.82 o 
   7   6   0        2.86        2.27      1.29 o 
   8   6   0       35.38       44.36      3.46 o 
   9   6   0       15.26       18.01      2.41 o 
  10   6   0        0.13       -0.17      1.71 o 
  -8   7   0       39.25       49.69      3.74 o 
  -7   7   0        9.91       11.56      1.84 o 
  -6   7   0        1.02        0.97      1.29 o 
  -5   7   0      206.92      200.63      8.14 o 
  -4   7   0       45.52       45.83      1.48 o 
  -3   7   0        5.91        2.59      0.55 o 
  -2   7   0        0.17       -0.39      0.39 o 
  -1   7   0      212.54      213.87      5.64 o 
   0   7   0       96.19       99.18      3.04 o 
   1   7   0        0.49       -0.55      0.55 o 
   2   7   0        7.67        6.68      0.83 o 
   3   7   0       67.16       74.97      3.51 o 
   4   7   0       22.76       23.32      1.48 o 
   5   7   0        0.00       -0.93      0.93 o 
   6   7   0       15.57       17.91      2.02 o 
   7   7   0       20.74       23.14      2.49 o 
   8   7   0        2.43        1.62      1.61 o 
   9   7   0       86.92       96.34      5.41 o 
  -7   8   0        1.04        0.23      1.51 o 
  -6   8   0        3.32        1.77      1.31 o 
  -5   8   0        6.02        4.97      1.47 o 
  -4   8   0       81.95       83.31      2.58 o 
  -3   8   0        0.36       -0.53      0.59 o 
  -2   8   0        2.34        1.41      0.62 o 
  -1   8   0        5.03        3.20      1.19 o 
   0   8   0        5.84        3.79      1.20 o 
   1   8   0        0.25       -0.36      1.04 o 
   2   8   0        4.48        5.05      1.32 o 
   3   8   0        3.22        3.15      1.19 o 
   4   8   0       16.83       16.42      1.84 o 
   5   8   0        2.60        2.21      1.41 o 
   6   8   0        3.17        3.50      1.55 o 
   7   8   0        0.00       -0.67      1.42 o 
   8   8   0        7.70        6.90      1.79 o 
   9   8   0        1.81        0.26      1.55 o 
  -6   9   0       14.89       14.76      2.27 o 
  -5   9   0       16.32       15.77      2.20 o 
  -4   9   0        2.47        2.26      0.83 o 
  -3   9   0       27.19       25.42      1.42 o 
  -2   9   0       43.67       44.71      1.81 o 
  -1   9   0        0.22       -1.08      1.08 o 
   0   9   0        4.73        2.80      1.19 o 
   1   9   0        2.13        1.30      1.24 o 
   2   9   0       39.23       47.87      3.27 o 
   3   9   0        0.79        0.53      1.35 o 
   4   9   0        1.64       -0.35      1.22 o 
   5   9   0        0.03       -1.23      1.33 o 
   6   9   0        0.48       -1.40      1.40 o 
   7   9   0        0.87        0.21      1.60 o 
   8   9   0        0.26       -1.43      1.60 o 
  -5  10   0        5.72        8.31      2.05 o 
  -4  10   0        1.77        2.20      1.50 o 
  -3  10   0        0.60       -1.00      1.34 o 
  -2  10   0        8.56        9.18      1.02 o 
  -1  10   0        0.81       -0.43      1.13 o 
   0  10   0        3.52        3.47      1.35 o 
   1  10   0        1.90        0.91      1.23 o 
   2  10   0        7.22        8.63      1.89 o 
   3  10   0       85.37      102.98      5.39 o 
   4  10   0       19.09       16.57      2.39 o 
   5  10   0        9.85        8.97      2.13 o 
   6  10   0        0.74       -0.56      1.62 o 
  -3  11   0        2.48        2.65      1.72 o 
  -2  11   0        1.73        1.70      1.56 o 
  -1  11   0        1.27        1.59      1.48 o 
   0  11   0        7.83        7.88      1.86 o 
   1  11   0        0.13       -1.19      1.25 o 
   2  11   0       27.95       25.33      2.79 o 
   3  11   0      139.87      150.88      7.12 o 
   4  11   0       23.54       24.06      2.85 o 
  -3 -11   1       44.12       53.95      4.10 o 
  -2 -11   1       24.43       28.37      3.07 o 
  -1 -11   1        1.61       -0.15      1.47 o 
   0 -11   1        8.31        5.06      1.66 o 
   1 -11   1       27.68       24.75      2.86 o 
   2 -11   1        8.84        6.90      1.82 o 
  -6 -10   1        0.00       -1.43      1.43 o 
  -5 -10   1        0.70       -0.30      1.54 o 
  -4 -10   1        0.47        0.77      1.60 o 
  -3 -10   1       53.77       68.35      4.28 o 
  -2 -10   1       51.51       57.93      3.87 o 
  -1 -10   1        3.76        3.37      1.40 o 
   0 -10   1        0.06       -1.18      1.18 o 
   1 -10   1       13.73       12.98      1.91 o 
   2 -10   1       22.64       21.73      1.47 o 
   3 -10   1        1.71        0.19      0.77 o 
   4 -10   1       14.95       11.00      2.12 o 
  -7  -9   1        0.58       -0.48      1.48 o 
  -6  -9   1        0.00       -1.43      1.43 o 
  -5  -9   1        1.03        0.32      1.43 o 
  -4  -9   1        3.34        4.67      1.47 o 
  -3  -9   1        5.57        5.98      1.59 o 
  -2  -9   1       13.58       16.59      1.92 o 
   0  -9   1        7.37        5.30      1.42 o 
   1  -9   1        0.25       -1.08      1.08 o 
   2  -9   1        3.86        2.60      0.80 o 
   3  -9   1       27.83       30.46      1.59 o 
   4  -9   1        0.07       -0.12      0.77 o 
   5  -9   1       30.98       32.37      3.08 o 
   6  -9   1       16.23       19.62      2.41 o 
  -8  -8   1        2.67        1.20      1.60 o 
  -7  -8   1        0.37       -0.66      1.45 o 
  -6  -8   1        0.07        0.57      1.35 o 
  -5  -8   1        1.32        1.06      1.23 o 
  -4  -8   1        0.56        0.69      1.17 o 
  -3  -8   1        0.45        0.66      1.13 o 
  -2  -8   1        2.75        3.68      1.19 o 
  -1  -8   1        9.57       10.75      1.57 o 
   0  -8   1        0.46        0.71      0.97 o 
   1  -8   1        0.45        0.37      0.99 o 
   2  -8   1        4.66        3.78      0.81 o 
   3  -8   1        6.69        5.81      0.80 o 
   4  -8   1       67.33       67.16      2.33 o 
   5  -8   1       42.88       42.87      2.58 o 
   6  -8   1        7.46        7.98      1.72 o 
   7  -8   1        0.64        1.22      1.53 o 
  -9  -7   1       44.42       47.75      3.92 o 
  -8  -7   1      107.66      116.58      5.93 o 
  -7  -7   1       33.83       36.44      3.11 o 
  -6  -7   1        1.57       -0.75      1.14 o 
  -5  -7   1       28.89       32.24      2.52 o 
  -4  -7   1        3.01        3.88      1.26 o 
  -3  -7   1        5.33        6.77      1.31 o 
  -2  -7   1       30.40       31.60      2.29 o 
  -1  -7   1       75.11       72.08      3.20 o 
   0  -7   1      115.31      109.93      3.25 o 
   1  -7   1       88.00       85.55      2.85 o 
   2  -7   1       24.79       20.69      1.17 o 
   3  -7   1       40.98       42.18      1.63 o 
   4  -7   1      155.26      164.13      7.58 o 
   5  -7   1        3.61        4.44      1.34 o 
   6  -7   1       11.88       12.79      1.87 o 
   7  -7   1        0.08        0.70      1.40 o 
   8  -7   1       12.28       14.82      2.30 o 
 -10  -6   1        0.06        0.40      1.75 o 
  -9  -6   1       71.38       83.13      4.89 o 
  -8  -6   1      260.02      277.89     10.85 o 
  -7  -6   1       67.50       75.50      4.23 o 
  -6  -6   1        1.37        1.49      1.24 o 
  -5  -6   1       14.62       12.75      1.61 o 
  -4  -6   1      164.47      166.12      5.26 o 
  -3  -6   1        0.31        0.66      0.51 o 
  -2  -6   1        1.60        0.69      0.50 o 
  -1  -6   1        2.52        1.31      0.56 o 
   0  -6   1      281.46      289.83      8.07 o 
   1  -6   1      283.94      291.74     11.98 o 
   2  -6   1       16.00       15.96      1.04 o 
   3  -6   1        4.61        4.40      0.54 o 
   4  -6   1      532.32      553.65     10.57 o 
   5  -6   1       70.69       74.64      3.93 o 
   6  -6   1       15.99       15.35      1.82 o 
   7  -6   1        3.28        6.96      1.60 o 
   8  -6   1       10.78       11.67      1.97 o 
   9  -6   1        1.26       -0.65      1.33 o 
 -10  -5   1        0.11       -1.43      1.43 o 
  -9  -5   1       22.82       17.29      2.23 o 
  -8  -5   1        0.17       -0.68      1.24 o 
  -7  -5   1        2.82        2.92      1.21 o 
  -6  -5   1        4.41        2.59      1.10 o 
  -5  -5   1        4.36        3.17      0.69 o 
  -4  -5   1       33.59       31.68      1.48 o 
  -3  -5   1       22.24       23.49      1.21 o 
  -2  -5   1        0.07       -0.02      0.39 o 
  -1  -5   1        2.34        2.08      0.45 o 
   0  -5   1       76.12       83.12      2.41 o 
   1  -5   1      133.46      129.34      3.47 o 
   2  -5   1      157.00      169.11      3.70 o 
   3  -5   1      135.09      138.39      2.82 o 
   4  -5   1      109.96      123.13      2.63 o 
   5  -5   1      674.11      661.97     15.94 o 
   6  -5   1        5.49        5.32      0.88 o 
   7  -5   1        4.62        3.23      1.27 o 
   8  -5   1        3.54        5.38      1.45 o 
   9  -5   1        1.68        3.68      1.62 o 
 -10  -4   1       10.55        8.55      1.98 o 
  -9  -4   1        0.00       -0.98      1.21 o 
  -8  -4   1       23.43       23.05      2.38 o 
  -7  -4   1        7.40        9.60      1.45 o 
  -6  -4   1        0.02        0.41      0.55 o 
  -5  -4   1        0.02       -0.49      0.49 o 
  -4  -4   1       20.23       15.83      1.89 o 
  -3  -4   1       27.27       28.96      1.68 o 
  -2  -4   1       77.09       73.27      2.20 o 
  -1  -4   1      162.31      152.01      4.03 o 
   0  -4   1      231.46      254.37      7.32 o 
   1  -4   1       53.26       62.19      3.95 o 
   2  -4   1       32.20       36.91      1.00 o 
   3  -4   1      137.41      136.10      2.72 o 
   4  -4   1       42.27       44.70      1.26 o 
   5  -4   1       64.59       64.14      2.27 o 
   6  -4   1      103.22      110.59      2.51 o 
   7  -4   1        0.41        0.45      0.69 o 
   8  -4   1        3.66        4.09      1.34 o 
   9  -4   1        1.72        2.28      1.31 o 
  10  -4   1       28.88       36.57      3.38 o 
 -11  -3   1        0.19       -0.34      1.51 o 
 -10  -3   1       11.55        9.27      1.86 o 
  -9  -3   1       15.52       10.31      1.77 o 
  -8  -3   1        0.29        0.70      1.17 o 
  -7  -3   1       29.42       32.41      1.63 o 
  -6  -3   1        4.22        4.01      0.69 o 
  -5  -3   1        1.39        1.20      0.50 o 
  -4  -3   1        9.15        9.14      0.72 o 
  -3  -3   1       92.49       84.32      3.42 o 
  -2  -3   1      387.47      395.09     12.42 o 
  -1  -3   1        1.27        2.52      0.34 o 
   0  -3   1      119.27      107.27      5.34 o 
   1  -3   1       26.20       27.41      2.39 o 
   2  -3   1       45.26       49.77      1.04 o 
   3  -3   1       72.82       64.92      1.47 o 
   4  -3   1      377.19      421.99      7.48 o 
   5  -3   1       29.04       29.95      1.03 o 
   6  -3   1      108.67      110.29      2.45 o 
   7  -3   1       12.59        9.76      1.00 o 
   8  -3   1       60.51       60.65      5.26 o 
   9  -3   1       10.64        7.85      1.57 o 
  10  -3   1        4.23        7.98      1.76 o 
 -11  -2   1        2.23        3.92      1.82 o 
 -10  -2   1        4.95        4.65      1.67 o 
  -9  -2   1        0.74       -1.14      1.17 o 
  -8  -2   1        9.79        7.60      1.03 o 
  -7  -2   1       14.70       15.33      1.26 o 
  -6  -2   1      152.03      172.86      4.66 o 
  -5  -2   1      304.20      309.39      7.64 o 
  -4  -2   1        1.67        1.54      0.41 o 
  -3  -2   1       25.85       23.85      1.04 o 
  -2  -2   1      241.50      262.35      5.11 o 
  -1  -2   1     1373.11     1382.78     58.47 o 
   0  -2   1     5002.18     4580.99    135.76 o 
   1  -2   1       68.37       69.08      1.83 o 
   2  -2   1      273.12      259.09      4.07 o 
   3  -2   1      353.04      405.70      7.08 o 
   4  -2   1       71.84       86.96      1.84 o 
   5  -2   1      363.15      399.81      7.15 o 
   6  -2   1       19.90       23.02      0.98 o 
   7  -2   1       32.50       25.87      1.56 o 
   8  -2   1      162.88      144.90      4.37 o 
   9  -2   1       12.49       13.60      1.29 o 
  10  -2   1        5.31        3.91      1.42 o 
 -11  -1   1        0.08       -1.41      1.41 o 
 -10  -1   1        1.15        0.78      1.42 o 
  -9  -1   1       64.45       57.32      3.57 o 
  -8  -1   1       54.61       54.82      2.92 o 
  -7  -1   1      119.67      117.18      3.53 o 
  -6  -1   1       16.28       17.35      1.14 o 
  -5  -1   1      512.09      563.74     13.42 o 
  -4  -1   1      944.05     1013.03     23.57 o 
  -3  -1   1     1192.68     1177.78     31.73 o 
  -2  -1   1      255.07      256.48      6.94 o 
  -1  -1   1       66.46       73.18      1.29 o 
   0  -1   1      216.89      245.44      4.25 o 
   1  -1   1      446.96      471.63      7.19 o 
   2  -1   1     1525.46     1512.77     22.75 o 
   3  -1   1        9.27        7.21      0.36 o 
   4  -1   1      482.39      538.56     12.76 o 
   5  -1   1        2.84        1.11      0.50 o 
   6  -1   1        1.21        0.03      0.54 o 
   7  -1   1        0.21        0.52      0.67 o 
   8  -1   1       13.97       13.50      1.22 o 
   9  -1   1        0.71       -0.07      0.79 o 
  10  -1   1        0.01       -0.30      1.18 o 
 -11   0   1        2.02        1.60      1.65 o 
 -10   0   1        0.73        0.21      1.27 o 
  -9   0   1        0.11       -0.90      1.03 o 
  -8   0   1        3.91        3.83      0.92 o 
  -7   0   1        5.69        5.02      0.78 o 
  -6   0   1       17.44       15.38      1.13 o 
  -5   0   1      113.66      121.71      3.37 o 
  -4   0   1       13.19       19.12      1.00 o 
  -3   0   1      671.96      691.89     16.60 o 
  -2   0   1       91.04      102.28      2.53 o 
  -1   0   1      137.73      142.56      2.78 o 
   1   0   1     1581.09     1541.91     23.64 o 
   2   0   1     1169.22     1172.21     19.12 o 
   3   0   1     1007.10     1039.99     20.16 o 
   4   0   1     1357.02     1461.75     33.80 o 
   5   0   1      468.50      506.05     12.12 o 
   6   0   1      292.88      295.16      7.58 o 
   7   0   1        0.75        0.95      0.64 o 
   8   0   1      173.25      147.38      4.68 o 
   9   0   1        0.12        0.63      0.85 o 
  10   0   1        9.74        9.72      1.25 o 
 -11   1   1        0.45        1.05      1.59 o 
 -10   1   1        0.18       -0.20      1.40 o 
  -9   1   1       75.22       69.34      2.83 o 
  -8   1   1       98.30       85.25      3.01 o 
  -7   1   1       13.68       14.28      1.14 o 
  -6   1   1      101.53      107.87      3.64 o 
  -5   1   1      200.47      234.00      5.96 o 
  -4   1   1      445.44      517.17     12.28 o 
  -3   1   1       17.48       23.86      0.99 o 
  -2   1   1      644.94      686.10     13.01 o 
  -1   1   1     2328.84     2286.64     37.53 o 
   0   1   1       19.49       18.84      0.39 o 
   1   1   1      790.56      782.53     17.11 o 
   2   1   1     1028.66     1005.65     27.15 o 
   3   1   1        0.74        1.04      0.32 o 
   4   1   1      224.11      224.14      5.57 o 
   5   1   1      744.87      796.17     18.72 o 
   6   1   1       20.48       17.22      1.24 o 
   7   1   1        1.35        1.39      0.74 o 
   8   1   1        0.51       -0.74      0.74 o 
   9   1   1        4.01        5.00      0.94 o 
  10   1   1       18.43       21.61      1.68 o 
 -10   2   1        0.73       -1.02      1.29 o 
  -9   2   1       24.58       21.09      1.58 o 
  -8   2   1        4.85        4.17      0.94 o 
  -7   2   1       65.42       61.53      2.41 o 
  -6   2   1       14.36       11.32      0.96 o 
  -5   2   1      251.72      277.63      7.54 o 
  -4   2   1      320.67      309.52      7.60 o 
  -3   2   1        0.70        1.05      0.25 o 
  -2   2   1       33.09       43.02      0.93 o 
  -1   2   1     1085.73     1103.91     15.21 o 
   0   2   1      161.07      159.50      2.74 o 
   1   2   1     1911.99     1826.00     30.01 o 
   2   2   1      431.04      427.01      9.45 o 
   3   2   1       47.76       48.68      1.53 o 
   4   2   1      123.55      129.59      3.44 o 
   5   2   1       20.75       20.79      1.15 o 
   6   2   1       39.66       36.38      1.56 o 
   7   2   1       23.97       22.20      1.39 o 
   8   2   1      110.96      113.40      3.62 o 
   9   2   1       12.28        8.78      1.14 o 
  10   2   1        7.98        5.21      1.06 o 
  11   2   1       10.58       13.84      2.08 o 
 -10   3   1        1.03        2.49      1.56 o 
  -9   3   1        4.75        3.60      0.96 o 
  -8   3   1        3.67        4.06      0.94 o 
  -7   3   1      109.72      118.91      2.71 o 
  -6   3   1       23.73       23.46      1.21 o 
  -5   3   1       22.58       24.16      0.88 o 
  -4   3   1      223.69      227.57      4.20 o 
  -3   3   1        2.29        3.25      0.32 o 
  -2   3   1      116.65      114.31      2.18 o 
  -1   3   1       40.48       35.38      1.18 o 
   0   3   1     1362.41     1321.90     30.51 o 
   1   3   1     1425.66     1388.89     32.03 o 
   2   3   1        0.81        0.48      0.30 o 
   3   3   1      310.04      298.63      7.25 o 
   4   3   1       58.78       61.75      1.95 o 
   5   3   1        3.02        3.96      0.59 o 
   6   3   1       15.66       15.40      1.14 o 
   7   3   1       72.76       79.97      2.71 o 
   8   3   1        7.89        6.40      0.99 o 
   9   3   1       82.88       84.14      3.09 o 
  10   3   1        0.00       -0.34      1.36 o 
  11   3   1        1.35        0.12      1.54 o 
  -9   4   1        2.86        2.65      0.97 o 
  -8   4   1        0.39        0.40      0.78 o 
  -7   4   1        0.09       -0.36      0.44 o 
  -6   4   1      475.30      486.24      8.72 o 
  -5   4   1      451.12      445.39      7.93 o 
  -4   4   1       10.60        8.37      1.35 o 
  -3   4   1      266.25      288.39      5.18 o 
  -2   4   1      353.19      412.24      7.22 o 
  -1   4   1      750.27      805.64     18.83 o 
   0   4   1        3.79        7.88      0.60 o 
   1   4   1      109.95      109.00      2.95 o 
   2   4   1      249.29      259.19      6.38 o 
   3   4   1       24.79       21.66      1.10 o 
   4   4   1      348.54      363.82      8.89 o 
   5   4   1       37.05       38.34      1.62 o 
   6   4   1        7.35        7.66      0.84 o 
   7   4   1        1.39        1.94      0.87 o 
   8   4   1      146.78      137.91      4.21 o 
   9   4   1        3.06        1.22      0.98 o 
  10   4   1        0.11        0.04      1.41 o 
  11   4   1       12.18       12.89      2.16 o 
  -9   5   1        2.75        1.02      1.43 o 
  -8   5   1       28.85       34.56      2.02 o 
  -7   5   1        7.30        7.14      1.39 o 
  -6   5   1        1.71        1.66      0.77 o 
  -5   5   1      804.28      819.77     19.58 o 
  -4   5   1       48.04       42.93      1.82 o 
  -3   5   1       71.36       69.24      1.60 o 
  -2   5   1      129.02      144.22      2.80 o 
  -1   5   1      961.68     1052.41     24.55 o 
   0   5   1      384.74      390.53      9.44 o 
   1   5   1       55.00       48.84      1.71 o 
   2   5   1       26.16       24.74      1.18 o 
   3   5   1      536.40      533.57     12.77 o 
   4   5   1       62.69       54.55      1.97 o 
   5   5   1        9.86        8.48      0.81 o 
   6   5   1       23.31       24.34      1.44 o 
   7   5   1      620.88      659.06     15.99 o 
   8   5   1      504.71      521.31     13.70 o 
   9   5   1        1.22        4.33      1.51 o 
  10   5   1        2.36        3.24      1.57 o 
  11   5   1        0.02       -0.43      1.57 o 
  -9   6   1        8.08       11.00      2.01 o 
  -8   6   1        2.11        3.15      1.47 o 
  -7   6   1       20.36       19.46      2.61 o 
  -6   6   1        2.89        1.92      0.82 o 
  -5   6   1      225.58      237.88      6.44 o 
  -4   6   1      265.03      262.16      6.90 o 
  -3   6   1       47.92       44.18      1.28 o 
  -2   6   1       52.23       55.71      1.40 o 
  -1   6   1      296.89      301.25      7.55 o 
   0   6   1       96.95       94.03      3.36 o 
   1   6   1      133.45      132.86      3.69 o 
   2   6   1        9.07        6.81      0.73 o 
   3   6   1       17.79       19.97      1.21 o 
   4   6   1       41.06       49.50      1.92 o 
   5   6   1       17.25       17.37      1.24 o 
   6   6   1        1.15        0.62      0.70 o 
   7   6   1      136.43      138.30      4.22 o 
   8   6   1      142.39      151.53      6.77 o 
   9   6   1       33.11       36.15      3.30 o 
  10   6   1        0.02       -0.63      1.53 o 
  -8   7   1        6.67        5.91      1.80 o 
  -7   7   1       13.00       16.10      2.08 o 
  -6   7   1        3.26        1.34      1.31 o 
  -5   7   1      144.96      154.14      4.61 o 
  -4   7   1        2.35        1.97      0.67 o 
  -3   7   1        0.90       -0.49      0.74 o 
  -2   7   1       17.09       16.58      0.86 o 
  -1   7   1        0.01       -0.06      0.59 o 
   0   7   1       67.13       68.77      2.34 o 
   1   7   1       12.05       11.10      0.91 o 
   2   7   1       18.24       15.51      1.16 o 
   3   7   1        3.70        3.23      0.74 o 
   4   7   1       10.22        9.96      0.95 o 
   5   7   1        0.43       -0.46      0.67 o 
   6   7   1        5.78        6.06      1.40 o 
   7   7   1        3.27        4.32      1.42 o 
   8   7   1        9.35        8.39      1.88 o 
   9   7   1        0.23        1.25      1.49 o 
  10   7   1        0.16       -1.14      1.58 o 
  -7   8   1       43.44       56.97      3.90 o 
  -6   8   1        8.63        6.00      1.57 o 
  -5   8   1        2.10        1.24      1.21 o 
  -4   8   1       78.28       78.81      2.41 o 
  -3   8   1        1.11        0.02      0.50 o 
  -2   8   1       13.64       12.93      1.13 o 
  -1   8   1       26.43       30.38      1.60 o 
   0   8   1       14.91       13.07      1.07 o 
   1   8   1       31.86       30.56      1.60 o 
   2   8   1       14.75       15.97      1.26 o 
   3   8   1       13.79       17.24      1.28 o 
   4   8   1        4.43        4.06      1.39 o 
   5   8   1        0.28       -0.78      1.19 o 
   6   8   1        0.01       -0.81      1.15 o 
   7   8   1        0.12       -1.16      1.16 o 
   8   8   1        3.99        1.67      1.60 o 
   9   8   1        2.11        1.36      1.74 o 
  -6   9   1        3.11        3.71      1.68 o 
  -5   9   1        4.00        2.86      1.40 o 
  -4   9   1        0.60        0.69      1.23 o 
  -3   9   1       18.83       15.00      1.11 o 
  -2   9   1      132.63      132.01      3.48 o 
  -1   9   1        5.86        5.41      1.47 o 
   0   9   1        2.62        1.73      1.14 o 
   1   9   1      127.86      122.97      5.63 o 
   2   9   1      228.17      227.96      9.00 o 
   3   9   1        0.56        0.73      1.35 o 
   4   9   1        5.33        4.17      1.59 o 
   5   9   1        7.97        3.84      1.63 o 
   6   9   1        6.98        8.84      1.81 o 
   7   9   1        0.00       -0.16      1.39 o 
   8   9   1        9.10        7.83      2.07 o 
  -5  10   1        1.26        2.24      1.66 o 
  -4  10   1        5.11        5.40      1.74 o 
  -3  10   1        3.91        2.63      1.52 o 
  -2  10   1       32.73       29.61      2.69 o 
  -1  10   1       27.44       27.93      2.57 o 
   0  10   1        9.43        9.66      1.76 o 
   1  10   1       21.53       19.48      2.19 o 
   2  10   1      126.62      132.80      6.29 o 
   3  10   1       73.40       80.75      4.66 o 
   4  10   1       37.75       46.22      3.62 o 
   5  10   1        0.84        0.29      1.63 o 
   6  10   1        1.80        3.44      1.75 o 
   7  10   1        3.43        3.60      1.90 o 
  -3  11   1        2.58        2.13      1.64 o 
  -2  11   1        1.00        0.45      1.45 o 
  -1  11   1        2.35        1.33      1.45 o 
   0  11   1        0.01        0.67      1.44 o 
   1  11   1        0.62       -1.20      1.22 o 
   2  11   1       23.96       23.52      2.66 o 
   3  11   1       25.16       31.44      3.06 o 
   4  11   1        0.03       -0.05      1.50 o 
   5  11   1        0.24       -1.54      1.54 o 
  -5 -10   2        0.34       -0.17      1.60 o 
  -4 -10   2        0.05       -0.41      1.55 o 
  -3 -10   2       10.93       15.61      2.26 o 
  -2 -10   2        7.16        6.05      1.78 o 
  -1 -10   2        2.17        2.29      1.40 o 
   0 -10   2        0.45       -0.45      1.16 o 
   1 -10   2       12.29       10.99      1.88 o 
   2 -10   2        9.72        8.37      1.87 o 
   3 -10   2        0.44        0.11      1.48 o 
   4 -10   2       19.92       19.46      2.52 o 
  -6  -9   2        0.24       -0.69      1.53 o 
  -5  -9   2        2.42        2.40      1.63 o 
  -4  -9   2        2.58        4.15      1.58 o 
  -3  -9   2        0.59        1.13      1.24 o 
  -2  -9   2        0.03       -0.48      1.22 o 
  -1  -9   2        0.69        1.09      1.17 o 
   0  -9   2        8.89        6.54      1.41 o 
   1  -9   2        8.30        6.22      1.50 o 
   2  -9   2        2.93        3.46      1.21 o 
   3  -9   2        5.12        5.45      0.95 o 
   4  -9   2        7.59        7.87      1.07 o 
   5  -9   2        1.77        0.73      1.41 o 
  -8  -8   2       10.18       12.78      2.34 o 
  -7  -8   2        0.06       -0.90      1.46 o 
  -6  -8   2        2.56        1.52      1.52 o 
  -5  -8   2        2.67        1.08      1.38 o 
  -4  -8   2       18.45       21.27      2.38 o 
  -3  -8   2        2.98        2.31      1.29 o 
  -2  -8   2        0.42        1.03      1.14 o 
  -1  -8   2       12.49       10.93      1.65 o 
   0  -8   2       48.59       43.70      2.88 o 
   1  -8   2        1.64        0.26      1.09 o 
   2  -8   2        4.25        3.63      0.78 o 
   3  -8   2        4.01        4.21      0.83 o 
   4  -8   2      151.78      160.97      4.23 o 
   5  -8   2       17.40       15.99      1.27 o 
   6  -8   2        0.09       -1.19      1.19 o 
   7  -8   2       13.38       13.98      2.29 o 
  -8  -7   2        5.73        6.98      1.82 o 
  -7  -7   2        2.28        3.69      1.51 o 
  -6  -7   2        0.51        0.13      1.25 o 
  -5  -7   2       66.54       67.57      3.82 o 
  -4  -7   2      165.83      153.87      6.39 o 
  -3  -7   2        0.71       -0.38      0.98 o 
  -2  -7   2        0.67       -0.01      0.97 o 
  -1  -7   2       28.27       24.91      2.19 o 
   0  -7   2       63.48       63.34      3.39 o 
   1  -7   2       14.11       15.93      1.70 o 
   2  -7   2        7.20        4.90      0.76 o 
   3  -7   2       40.53       39.13      2.15 o 
   4  -7   2       48.46       56.76      3.57 o 
   5  -7   2       10.81        9.63      1.02 o 
   6  -7   2        0.97        1.23      1.31 o 
   7  -7   2        1.32        1.38      1.44 o 
   8  -7   2        1.42        1.54      1.60 o 
  -9  -6   2        6.65        4.69      1.90 o 
  -8  -6   2        2.38        2.37      1.47 o 
  -7  -6   2        2.00        2.52      1.40 o 
  -6  -6   2        1.34        2.25      1.19 o 
  -5  -6   2       84.95       83.47      4.09 o 
  -4  -6   2      186.25      183.48      7.21 o 
  -3  -6   2       59.38       62.65      3.28 o 
  -2  -6   2       87.31       87.24      3.95 o 
  -1  -6   2        3.91        2.32      0.77 o 
   0  -6   2      143.42      151.87      4.04 o 
   1  -6   2        0.99        0.96      0.50 o 
   2  -6   2        1.36        0.97      0.39 o 
   3  -6   2       37.62       38.59      1.52 o 
   4  -6   2       11.28       11.19      0.97 o 
   5  -6   2      201.10      208.50      5.05 o 
   6  -6   2       10.10        8.79      1.62 o 
   7  -6   2       34.86       37.08      3.03 o 
   8  -6   2        2.76        1.34      1.45 o 
   9  -6   2        4.18        4.71      1.80 o 
 -10  -5   2        0.00       -1.48      1.48 o 
  -9  -5   2       21.05       17.88      2.28 o 
  -8  -5   2       29.64       29.90      2.87 o 
  -7  -5   2        0.05        0.56      1.18 o 
  -6  -5   2        0.42       -0.68      0.92 o 
  -5  -5   2        2.45        1.36      1.06 o 
  -4  -5   2       18.38       17.21      1.06 o 
  -3  -5   2        0.98       -0.33      0.45 o 
  -2  -5   2        5.51        5.56      0.59 o 
  -1  -5   2       13.48       10.66      0.68 o 
   0  -5   2      184.76      194.94      6.92 o 
   1  -5   2      235.03      233.17      6.89 o 
   2  -5   2       71.31       66.23      1.90 o 
   3  -5   2       17.86       19.03      0.84 o 
   4  -5   2      104.32      107.47      2.39 o 
   5  -5   2      756.37      739.10     25.22 o 
   6  -5   2      217.81      215.43      8.51 o 
   7  -5   2        1.59        1.07      1.23 o 
   8  -5   2        0.89       -1.05      1.05 o 
   9  -5   2       36.86       47.67      3.65 o 
 -10  -4   2        2.38        3.21      1.80 o 
  -9  -4   2        0.04       -1.44      1.44 o 
  -8  -4   2        5.55        6.37      1.60 o 
  -7  -4   2        0.03        0.36      1.03 o 
  -6  -4   2       10.89        9.62      1.42 o 
  -5  -4   2        0.21       -0.46      0.46 o 
  -4  -4   2        9.50        9.12      1.05 o 
  -3  -4   2      147.21      154.30      4.89 o 
  -2  -4   2       98.90       97.83      2.97 o 
  -1  -4   2       29.70       35.72      1.41 o 
   0  -4   2      172.35      180.01      5.81 o 
   1  -4   2      200.90      218.59      5.97 o 
   2  -4   2       11.48       10.85      0.61 o 
   3  -4   2      201.60      220.18      4.13 o 
   4  -4   2        0.84        0.24      0.38 o 
   5  -4   2        2.58        2.19      0.66 o 
   6  -4   2       25.03       25.39      1.50 o 
   7  -4   2       42.55       39.70      2.78 o 
   8  -4   2       49.19       40.77      2.93 o 
   9  -4   2        4.06        2.82      1.48 o 
  10  -4   2        2.01        0.75      1.50 o 
 -10  -3   2       33.69       32.66      3.10 o 
  -9  -3   2        0.11       -0.60      1.35 o 
  -8  -3   2        0.06       -0.07      1.16 o 
  -7  -3   2       70.35       69.79      3.72 o 
  -6  -3   2       12.13       13.08      1.46 o 
  -5  -3   2        6.48        7.39      0.68 o 
  -4  -3   2        0.00        0.37      0.32 o 
  -3  -3   2       69.96       68.50      1.63 o 
  -2  -3   2       36.10       31.78      0.92 o 
  -1  -3   2      207.17      190.74      3.79 o 
   0  -3   2       11.98        9.36      0.49 o 
   1  -3   2       13.08       13.14      0.59 o 
   2  -3   2       24.56       25.19      0.67 o 
   3  -3   2       95.58       99.94      2.17 o 
   4  -3   2       16.96       20.98      1.10 o 
   5  -3   2      102.58      107.95      2.32 o 
   6  -3   2      124.92      127.98      3.75 o 
   7  -3   2       16.34       15.92      3.29 o 
   8  -3   2        1.43        0.97      1.18 o 
   9  -3   2        0.02        1.26      1.32 o 
  10  -3   2        0.04        0.07      1.43 o 
 -11  -2   2        9.16        9.02      2.12 o 
 -10  -2   2       45.64       48.23      3.71 o 
  -9  -2   2        6.42        6.25      1.67 o 
  -8  -2   2        0.34       -0.53      1.00 o 
  -7  -2   2        0.52        0.61      0.62 o 
  -6  -2   2       46.45       51.51      2.12 o 
  -5  -2   2      210.69      229.44      5.81 o 
  -4  -2   2      122.13      120.58      3.91 o 
  -3  -2   2      264.82      234.81     16.07 o 
  -2  -2   2       79.67       75.64      1.64 o 
  -1  -2   2     1646.77     1714.30     32.73 o 
   0  -2   2     6942.86     6532.82    233.55 o 
   1  -2   2      100.10       92.22      4.42 o 
   2  -2   2       19.32       11.84      0.44 o 
   3  -2   2      281.70      310.06      4.21 o 
   4  -2   2       45.44       47.19      1.21 o 
   5  -2   2       21.21       18.32      0.83 o 
   6  -2   2      102.80      109.79      2.58 o 
   7  -2   2        2.86        1.12      0.71 o 
   8  -2   2      171.21      161.94      5.87 o 
   9  -2   2        5.12        5.41      1.54 o 
  10  -2   2        6.00        5.63      1.56 o 
  11  -2   2       26.69       36.89      3.39 o 
 -11  -1   2        0.00       -0.98      1.58 o 
 -10  -1   2        0.03       -0.01      1.38 o 
  -9  -1   2       64.22       63.92      3.80 o 
  -8  -1   2        8.85        7.20      1.42 o 
  -7  -1   2        0.33        0.83      0.77 o 
  -6  -1   2       50.57       50.69      1.90 o 
  -5  -1   2      389.05      426.49     10.30 o 
  -4  -1   2       25.97       21.26      0.83 o 
  -3  -1   2        1.07        0.18      0.34 o 
  -2  -1   2        9.90       13.20      0.51 o 
   1  -1   2      543.96      545.56     11.50 o 
   2  -1   2      142.66      148.08      2.06 o 
   3  -1   2      708.39      801.77     12.16 o 
   4  -1   2     1459.86     1715.91     34.04 o 
   5  -1   2      191.98      204.53      3.88 o 
   6  -1   2       42.46       36.18      1.20 o 
   7  -1   2       20.36       11.50      1.04 o 
   8  -1   2       44.02       41.18      1.93 o 
   9  -1   2        2.21        1.53      1.17 o 
  10  -1   2        0.14        1.11      1.36 o 
  11  -1   2        7.79       10.30      1.94 o 
 -11   0   2        0.13       -0.59      1.56 o 
 -10   0   2        0.00        0.20      1.32 o 
  -9   0   2       42.26       36.43      2.98 o 
  -8   0   2        0.14       -0.33      0.70 o 
  -7   0   2        9.15        9.27      0.93 o 
  -6   0   2       55.18       53.47      1.94 o 
  -5   0   2       21.78       26.13      1.24 o 
  -4   0   2      429.13      452.21     10.77 o 
  -3   0   2       24.47       30.77      0.89 o 
  -2   0   2      112.56       88.32      3.30 o 
  -1   0   2     1491.32     1574.68     37.19 o 
   1   0   2      746.39      733.95     10.51 o 
   2   0   2        2.43        3.90      0.25 o 
   3   0   2      493.40      542.92     17.74 o 
   4   0   2       54.04       66.31      1.99 o 
   5   0   2        5.37        5.83      0.61 o 
   6   0   2        9.06        7.68      0.74 o 
   7   0   2       24.33       25.50      1.48 o 
   8   0   2      184.67      154.75      4.51 o 
   9   0   2      127.08      108.98      4.25 o 
  10   0   2       20.38       18.32      2.15 o 
  11   0   2        0.03        0.98      1.46 o 
 -11   1   2        0.09       -1.07      1.36 o 
 -10   1   2        0.03       -1.26      1.38 o 
  -9   1   2        3.39        1.17      1.30 o 
  -8   1   2       27.53       28.65      1.73 o 
  -7   1   2        2.31        2.03      0.70 o 
  -6   1   2        5.33        3.36      0.66 o 
  -5   1   2        3.27        3.38      0.57 o 
  -4   1   2      132.73      126.97      3.40 o 
  -3   1   2      100.90       92.89      2.05 o 
  -2   1   2     1032.50      981.70     18.53 o 
  -1   1   2     1191.80     1159.58     21.93 o 
   0   1   2      531.22      524.23      6.46 o 
   1   1   2       79.85       90.42      1.57 o 
   2   1   2      621.10      594.98     11.30 o 
   3   1   2        6.17        7.44      0.56 o 
   4   1   2      103.28       94.51      2.61 o 
   5   1   2      108.37      135.38      3.66 o 
   6   1   2      244.35      237.21      6.10 o 
   7   1   2       10.58       10.52      1.23 o 
   8   1   2       61.73       48.24      2.15 o 
   9   1   2       34.84       32.99      1.91 o 
  10   1   2        6.95        5.00      1.50 o 
  11   1   2        4.46        1.94      1.51 o 
 -10   2   2        3.06        5.12      1.74 o 
  -9   2   2       27.12       24.61      2.68 o 
  -8   2   2       21.22       18.49      2.53 o 
  -7   2   2      256.66      269.78      7.11 o 
  -6   2   2       46.99       49.58      2.08 o 
  -5   2   2       10.16       11.95      0.87 o 
  -4   2   2       79.18       96.16      2.75 o 
  -3   2   2       25.74       24.44      1.04 o 
  -2   2   2      634.81      644.82     12.28 o 
  -1   2   2        3.81        3.91      0.34 o 
   0   2   2      210.15      185.04      3.63 o 
   1   2   2      346.37      344.19      6.61 o 
   2   2   2        1.56        1.51      0.24 o 
   3   2   2      854.45      883.39     20.53 o 
   4   2   2        3.51        3.09      0.49 o 
   5   2   2      237.05      218.91      5.58 o 
   6   2   2       66.32       64.03      2.20 o 
   7   2   2        0.39       -0.65      0.65 o 
   8   2   2       33.89       32.59      1.77 o 
   9   2   2        0.24       -0.12      0.77 o 
  10   2   2       10.32       10.17      1.24 o 
 -10   3   2       12.64       18.12      2.27 o 
  -9   3   2        5.95        7.10      1.68 o 
  -8   3   2        0.01        0.01      0.86 o 
  -7   3   2      539.69      549.39     11.09 o 
  -6   3   2      858.33      897.71     15.51 o 
  -5   3   2      125.64      123.69      2.52 o 
  -4   3   2       29.09       21.95      0.85 o 
  -3   3   2       48.77       50.62      1.13 o 
  -2   3   2      668.26      686.19     16.08 o 
  -1   3   2      440.02      460.25     10.86 o 
   0   3   2      261.17      262.24      5.15 o 
   1   3   2      343.40      329.38      6.40 o 
   2   3   2      732.54      747.01     17.42 o 
   3   3   2        8.69        9.12      0.68 o 
   4   3   2        0.25       -0.39      0.39 o 
   5   3   2        0.07       -0.06      0.44 o 
   6   3   2       49.18       51.73      1.92 o 
   7   3   2      446.40      420.66     10.45 o 
   8   3   2       70.49       66.07      2.57 o 
   9   3   2       10.11        9.16      1.13 o 
  10   3   2        3.42        2.29      0.91 o 
  -9   4   2       24.91       30.10      2.79 o 
  -8   4   2       22.05       25.92      1.80 o 
  -7   4   2       34.40       36.36      1.27 o 
  -6   4   2       20.38       20.31      1.00 o 
  -5   4   2      114.81      121.71      2.52 o 
  -4   4   2      617.32      610.64     14.61 o 
  -3   4   2        0.93        1.00      0.48 o 
  -2   4   2      175.04      190.34      3.49 o 
  -1   4   2     1489.31     1605.65     37.09 o 
   0   4   2      266.94      268.04      6.54 o 
   1   4   2      235.50      225.59      5.58 o 
   2   4   2      450.82      450.56     10.74 o 
   3   4   2     3011.43     3119.04    101.68 o 
   4   4   2      338.65      357.64      8.75 o 
   5   4   2        0.01        0.04      1.18 o 
   6   4   2        0.21        0.46      0.60 o 
   7   4   2       24.85       29.02      2.25 o 
   8   4   2       44.93       44.70      2.08 o 
   9   4   2        2.80        1.72      0.89 o 
  10   4   2       24.31       27.75      2.74 o 
  -9   5   2        0.04       -0.39      1.35 o 
  -8   5   2        7.66        7.60      1.15 o 
  -7   5   2        0.02       -0.18      0.71 o 
  -6   5   2       37.28       35.59      1.89 o 
  -5   5   2      579.62      559.80     13.68 o 
  -4   5   2        5.82        3.82      0.77 o 
  -3   5   2        1.17        0.28      0.54 o 
  -2   5   2       30.12       32.10      0.92 o 
  -1   5   2       14.97       18.76      1.03 o 
   0   5   2       62.30       55.79      1.83 o 
   1   5   2      112.34       99.37      3.81 o 
   2   5   2        0.27        1.43      0.48 o 
   3   5   2      890.68      954.78     22.38 o 
   4   5   2       17.85       18.08      1.14 o 
   5   5   2       52.91       56.62      2.07 o 
   6   5   2       11.13       10.35      1.10 o 
   7   5   2      122.51      130.03      3.96 o 
   8   5   2       39.93       44.13      2.40 o 
   9   5   2       16.07       14.33      1.30 o 
  10   5   2       30.37       40.14      3.43 o 
  -8   6   2       47.99       54.97      2.67 o 
  -7   6   2       20.81       22.09      1.68 o 
  -6   6   2       81.45       88.21      3.12 o 
  -5   6   2      155.35      154.06      5.43 o 
  -4   6   2        2.31        1.30      0.83 o 
  -3   6   2        0.01       -0.34      0.34 o 
  -2   6   2      158.44      158.09      3.07 o 
  -1   6   2      333.69      363.11      8.95 o 
   0   6   2       10.38        9.77      0.81 o 
   1   6   2       67.44       60.58      2.07 o 
   2   6   2      165.58      160.89      4.35 o 
   3   6   2       26.13       23.83      1.34 o 
   4   6   2       47.30       53.67      2.72 o 
   5   6   2       82.99       76.93      4.44 o 
   6   6   2        0.01       -0.40      0.61 o 
   7   6   2        1.10        0.75      0.77 o 
   8   6   2      200.73      206.64      5.92 o 
   9   6   2       36.02       34.59      2.97 o 
  10   6   2        0.17       -0.91      1.42 o 
  -7   7   2        0.16       -0.36      1.26 o 
  -6   7   2        2.33        3.48      0.96 o 
  -5   7   2      139.77      143.28      4.41 o 
  -4   7   2        5.58        1.99      0.78 o 
  -3   7   2       16.33       18.57      1.13 o 
  -2   7   2       11.52        8.09      0.95 o 
  -1   7   2       29.78       29.16      1.48 o 
   0   7   2        0.70       -0.29      0.56 o 
   1   7   2        9.22        6.39      0.80 o 
   2   7   2        4.52        4.41      0.71 o 
   3   7   2       34.64       36.09      1.73 o 
   4   7   2       14.82       16.72      1.30 o 
   5   7   2       12.26       15.03      2.48 o 
   6   7   2        4.44        3.37      0.83 o 
   7   7   2       16.44       20.60      3.52 o 
   8   7   2        0.10       -1.18      1.18 o 
   9   7   2        0.14       -1.24      1.24 o 
  10   7   2        0.00       -1.46      1.46 o 
  -7   8   2       21.06       26.44      3.02 o 
  -6   8   2        3.37        3.32      1.51 o 
  -5   8   2       23.76       24.22      1.74 o 
  -4   8   2       40.52       37.17      1.97 o 
  -3   8   2      116.58      102.37      2.37 o 
  -2   8   2        0.48        1.06      0.46 o 
  -1   8   2        4.19        2.59      0.76 o 
   0   8   2        4.08        3.13      0.74 o 
   1   8   2       93.60       98.31      3.92 o 
   2   8   2        8.97       12.27      1.08 o 
   3   8   2       13.48       14.79      1.22 o 
   4   8   2        5.22        5.84      0.97 o 
   5   8   2        0.03       -0.73      0.73 o 
   6   8   2        9.19        8.13      1.62 o 
   7   8   2        0.24       -1.24      1.24 o 
   8   8   2        0.09       -0.73      1.38 o 
   9   8   2        0.43        0.15      1.44 o 
  -6   9   2       26.93       31.99      3.16 o 
  -5   9   2        0.00       -0.07      1.21 o 
  -4   9   2        9.42       13.09      1.93 o 
  -3   9   2       11.63       11.47      1.72 o 
  -2   9   2       20.61       19.38      1.50 o 
  -1   9   2        0.87        0.13      0.76 o 
   0   9   2       10.50        9.72      1.06 o 
   1   9   2       13.54       13.28      1.20 o 
   2   9   2      282.83      290.18      7.68 o 
   3   9   2      189.54      197.81      5.60 o 
   4   9   2       32.81       39.04      3.03 o 
   5   9   2        9.16        6.72      1.77 o 
   6   9   2        2.23        1.08      1.37 o 
   7   9   2       16.24       17.48      2.32 o 
   8   9   2        0.86       -0.04      1.61 o 
  -5  10   2        1.41        2.33      1.67 o 
  -4  10   2        0.20       -0.50      1.26 o 
  -3  10   2        0.38        0.54      1.31 o 
  -2  10   2       10.28        9.96      1.73 o 
  -1  10   2       44.83       50.20      3.44 o 
   0  10   2        6.20        5.12      1.55 o 
   1  10   2        1.82       -1.06      1.29 o 
   2  10   2      302.83      319.15     12.21 o 
   3  10   2      161.75      177.33      7.70 o 
   4  10   2        7.36        9.90      1.96 o 
   5  10   2        7.83        8.37      1.92 o 
   6  10   2       48.31       54.31      3.84 o 
   7  10   2       29.26       29.62      3.27 o 
  -3  11   2        0.47       -0.69      1.48 o 
  -2  11   2       11.76       11.10      1.96 o 
  -1  11   2        7.03        5.63      1.63 o 
   0  11   2        3.43        2.51      1.39 o 
   1  11   2       12.38       13.98      2.10 o 
   2  11   2        0.23        0.42      1.43 o 
   3  11   2       36.07       42.53      3.39 o 
   4  11   2        0.98        1.68      1.67 o 
   5  11   2        0.39        0.79      1.66 o 
   0  12   2        0.30        0.53      1.58 o 
   1  12   2        0.10       -0.47      1.41 o 
   2  12   2       12.24       10.27      2.15 o 
  -3 -10   3        5.75        7.71      1.87 o 
  -2 -10   3        2.09        2.05      1.52 o 
  -1 -10   3        0.18       -1.23      1.23 o 
   0 -10   3        2.74        0.93      1.41 o 
   1 -10   3        5.32        5.88      1.69 o 
   2 -10   3        4.31        2.47      1.58 o 
   3 -10   3        0.05        0.14      1.34 o 
  -6  -9   3        0.44       -0.12      1.54 o 
  -5  -9   3        0.49       -1.28      1.41 o 
  -4  -9   3        3.91        1.84      1.50 o 
  -3  -9   3        2.77        3.81      1.51 o 
  -2  -9   3        0.03        1.15      1.30 o 
  -1  -9   3        0.07       -0.43      1.15 o 
   0  -9   3        2.94        1.61      1.24 o 
   1  -9   3        3.37        1.84      1.28 o 
   2  -9   3        7.67        5.64      1.58 o 
   3  -9   3       11.23        9.68      1.86 o 
   4  -9   3       50.41       50.60      3.67 o 
   5  -9   3        0.13        1.00      1.54 o 
  -7  -8   3        1.88        4.43      1.84 o 
  -6  -8   3       11.32       10.00      1.93 o 
  -5  -8   3        1.12        0.42      1.38 o 
  -4  -8   3        0.72        0.95      1.31 o 
  -3  -8   3        2.24        0.77      1.20 o 
  -2  -8   3       18.50       18.90      2.19 o 
  -1  -8   3        6.47        5.25      1.34 o 
   0  -8   3       40.35       32.66      2.57 o 
   1  -8   3        0.41       -1.03      1.05 o 
   2  -8   3        1.06        0.72      0.73 o 
   3  -8   3       31.47       33.70      1.68 o 
   4  -8   3        2.55        3.15      1.17 o 
   5  -8   3        2.09        2.70      1.40 o 
   6  -8   3        2.98        1.44      1.48 o 
  -8  -7   3       38.73       49.26      3.82 o 
  -7  -7   3        1.66        1.10      1.39 o 
  -6  -7   3        4.14        2.53      1.33 o 
  -5  -7   3       20.64       22.15      2.38 o 
  -4  -7   3        3.76        4.61      1.35 o 
  -3  -7   3        1.00       -0.15      1.05 o 
  -2  -7   3        0.55        0.14      0.98 o 
  -1  -7   3       41.03       36.12      2.53 o 
   0  -7   3      126.83      121.68      5.22 o 
   1  -7   3        8.63        7.03      1.26 o 
   2  -7   3        0.02       -0.68      0.68 o 
   3  -7   3      104.01      106.59      3.08 o 
   4  -7   3      107.91      114.56      6.36 o 
   5  -7   3        1.10        0.88      0.81 o 
   6  -7   3        4.49        5.40      1.59 o 
   7  -7   3        4.24        5.34      1.71 o 
  -9  -6   3        0.12       -1.57      1.57 o 
  -8  -6   3        2.76        2.48      1.57 o 
  -7  -6   3        0.05       -0.46      1.13 o 
  -6  -6   3        1.70        0.12      1.21 o 
  -5  -6   3        1.90        0.28      1.14 o 
  -4  -6   3        0.66       -0.32      0.98 o 
  -3  -6   3        3.21        1.57      0.98 o 
  -2  -6   3        1.39        1.27      0.89 o 
  -1  -6   3        6.85        6.68      1.12 o 
   0  -6   3       87.44       92.10      4.05 o 
   1  -6   3       50.40       51.23      2.76 o 
   2  -6   3       84.49       81.58      2.37 o 
   3  -6   3        1.84        3.06      1.20 o 
   4  -6   3      289.27      289.47      7.93 o 
   5  -6   3       40.96       42.87      1.86 o 
   6  -6   3        3.63        3.33      1.29 o 
   7  -6   3        2.02        2.01      1.28 o 
   8  -6   3        0.00        0.57      1.41 o 
  -9  -5   3        2.99        3.69      1.67 o 
  -8  -5   3        2.20        2.97      1.46 o 
  -7  -5   3        0.42        0.03      1.17 o 
  -6  -5   3        0.17       -0.40      0.96 o 
  -5  -5   3        1.37        0.60      0.98 o 
  -4  -5   3        4.63        4.00      1.05 o 
  -3  -5   3        0.93       -0.26      0.85 o 
  -2  -5   3       16.56       15.43      1.60 o 
  -1  -5   3      100.29      107.44      7.45 o 
   0  -5   3       16.30       17.60      1.96 o 
   1  -5   3       39.06       44.54      3.44 o 
   2  -5   3       30.63       36.54      0.97 o 
   3  -5   3       56.94       54.16      1.78 o 
   4  -5   3       52.60       54.18      1.90 o 
   5  -5   3       60.52       62.03      2.17 o 
   6  -5   3        4.85        5.12      1.41 o 
   7  -5   3        1.76        2.07      1.22 o 
   8  -5   3        5.70        6.29      1.54 o 
   9  -5   3       28.98       33.13      3.16 o 
 -10  -4   3        0.88       -0.85      1.40 o 
  -9  -4   3        0.39       -0.32      1.31 o 
  -8  -4   3        4.66        3.67      1.46 o 
  -7  -4   3        5.46        6.71      1.36 o 
  -6  -4   3        6.67        7.73      1.35 o 
  -5  -4   3        1.18        1.42      0.91 o 
  -4  -4   3        0.34        1.49      0.76 o 
  -3  -4   3       62.88       73.85      6.44 o 
  -2  -4   3       25.39       30.07      2.59 o 
  -1  -4   3       10.63        9.57      0.68 o 
   0  -4   3      142.86      137.15      6.89 o 
   1  -4   3       28.15       22.24      2.07 o 
   2  -4   3        3.39        1.83      0.29 o 
   3  -4   3      237.77      243.41      5.51 o 
   4  -4   3       26.60       24.84      0.97 o 
   5  -4   3      127.72      126.45      5.31 o 
   6  -4   3       15.10       13.34      1.58 o 
   7  -4   3       26.07       24.12      2.29 o 
   8  -4   3       43.79       36.57      2.83 o 
   9  -4   3        1.54        2.87      1.49 o 
  10  -4   3        6.36       10.23      2.07 o 
 -10  -3   3        0.19        0.30      1.61 o 
  -9  -3   3       14.41       18.15      2.26 o 
  -8  -3   3        1.06        0.45      1.12 o 
  -7  -3   3        9.81        9.45      1.52 o 
  -6  -3   3       78.00       81.85      3.85 o 
  -5  -3   3       29.86       33.94      2.04 o 
  -4  -3   3       10.43       11.22      0.95 o 
  -3  -3   3       16.17       18.17      0.73 o 
  -2  -3   3      864.21      899.01     29.27 o 
  -1  -3   3     1089.46     1107.00     47.59 o 
   0  -3   3      958.41     1018.99     23.56 o 
   1  -3   3      509.94      547.78     15.63 o 
   2  -3   3        4.07        3.53      0.29 o 
   3  -3   3       17.75       17.15      0.63 o 
   4  -3   3      373.11      387.85      6.97 o 
   5  -3   3        4.79        3.33      0.47 o 
   6  -3   3        3.36        3.73      0.73 o 
   7  -3   3       90.83       77.23      3.95 o 
   8  -3   3       51.44       55.35      3.49 o 
   9  -3   3        8.07        8.20      1.63 o 
  10  -3   3        3.50        1.91      1.61 o 
 -10  -2   3        7.49        7.12      1.80 o 
  -9  -2   3       41.61       42.00      3.29 o 
  -8  -2   3        7.97        6.45      1.39 o 
  -7  -2   3        0.26        0.14      1.01 o 
  -6  -2   3       78.17       84.69      3.97 o 
  -5  -2   3      267.69      276.90      6.87 o 
  -4  -2   3      472.36      532.47     15.15 o 
  -3  -2   3       12.91       12.67      0.61 o 
  -2  -2   3      285.71      308.73     13.85 o 
  -1  -2   3        0.30        0.52      0.29 o 
   0  -2   3      189.50      187.87      4.48 o 
   1  -2   3      309.47      293.38      6.92 o 
   2  -2   3       34.63       33.99      0.74 o 
   3  -2   3      573.97      667.08     10.21 o 
   4  -2   3       40.47       46.54      1.26 o 
   5  -2   3       27.79       27.85      1.82 o 
   6  -2   3        7.75        9.00      0.84 o 
   7  -2   3       65.17       66.92      2.44 o 
   8  -2   3        0.12       -0.93      1.01 o 
   9  -2   3        3.03        0.70      1.19 o 
  10  -2   3        0.25       -0.51      1.28 o 
  11  -2   3       27.53       35.45      3.25 o 
 -10  -1   3        1.47       -0.20      1.38 o 
  -9  -1   3        9.47        9.23      1.84 o 
  -8  -1   3        0.12       -0.10      1.06 o 
  -7  -1   3        2.62        2.80      1.17 o 
  -6  -1   3        7.78        9.41      0.84 o 
  -5  -1   3        8.13       13.19      0.92 o 
  -4  -1   3       32.07       29.71      0.98 o 
  -3  -1   3       18.73       22.10      0.73 o 
  -2  -1   3       34.36       38.37      2.25 o 
  -1  -1   3        6.10        3.43      0.40 o 
   1  -1   3      234.71      231.01      4.21 o 
   2  -1   3      135.36      142.67      2.65 o 
   3  -1   3      731.85      820.18     14.61 o 
   4  -1   3     1220.05     1416.46     33.54 o 
   5  -1   3       23.66       25.95      0.93 o 
   6  -1   3      191.04      191.20      3.75 o 
   7  -1   3      111.24       94.59      3.59 o 
   8  -1   3       10.68        8.63      1.47 o 
   9  -1   3       21.23       26.12      2.40 o 
  10  -1   3        1.39       -0.15      1.16 o 
  11  -1   3        2.21        3.13      1.66 o 
 -10   0   3        7.59        6.08      1.85 o 
  -9   0   3       67.56       68.33      4.15 o 
  -8   0   3        9.40        7.94      1.52 o 
  -7   0   3       17.51       19.26      1.36 o 
  -6   0   3       62.99       62.25      2.24 o 
  -5   0   3       55.67       58.54      1.95 o 
  -4   0   3       48.08       48.31      3.07 o 
  -3   0   3      179.74      174.48      4.39 o 
  -2   0   3       39.32       50.28      1.26 o 
  -1   0   3        9.47       11.22      0.39 o 
   1   0   3     1023.58     1003.29     17.74 o 
   2   0   3       41.22       40.71      0.68 o 
   3   0   3       10.32        6.59      0.34 o 
   4   0   3      546.43      617.80     14.78 o 
   5   0   3       11.67       13.39      0.73 o 
   6   0   3        4.57        1.57      0.54 o 
   7   0   3        9.48       10.72      1.03 o 
   8   0   3        3.51        3.61      0.82 o 
   9   0   3       44.86       45.07      3.06 o 
  10   0   3        9.55       10.64      1.77 o 
  11   0   3       10.63       14.41      2.12 o 
 -10   1   3        1.98        0.04      1.41 o 
  -9   1   3        1.64        1.13      1.29 o 
  -8   1   3       36.05       36.49      2.75 o 
  -7   1   3       15.11       15.64      1.23 o 
  -6   1   3      113.02      120.12      3.50 o 
  -5   1   3      163.96      150.84      4.20 o 
  -4   1   3       16.24       13.85      1.06 o 
  -3   1   3       98.37      101.01      4.24 o 
  -2   1   3      955.94      941.38     17.77 o 
  -1   1   3      209.50      221.28      4.33 o 
   0   1   3     3464.55     3182.29     56.10 o 
   1   1   3      152.97      157.21      2.79 o 
   2   1   3      289.57      314.41      6.04 o 
   3   1   3      124.64      123.25      5.66 o 
   4   1   3       72.07       84.99      2.38 o 
   5   1   3       31.02       37.16      1.42 o 
   6   1   3       80.89       85.42      2.66 o 
   7   1   3      248.89      246.91      6.46 o 
   8   1   3        6.84        7.31      0.97 o 
   9   1   3       94.53       86.24      3.17 o 
  10   1   3       19.58       27.85      2.68 o 
  11   1   3        1.03        1.99      1.47 o 
 -10   2   3        5.16        4.46      1.70 o 
  -9   2   3        2.60        2.33      1.33 o 
  -8   2   3       48.99       56.66      3.46 o 
  -7   2   3        0.02        1.36      0.74 o 
  -6   2   3      118.59      124.24      3.65 o 
  -5   2   3       36.65       39.57      1.60 o 
  -4   2   3       21.29       29.07      1.33 o 
  -3   2   3       18.51       19.35      1.07 o 
  -2   2   3       42.74       48.07      1.21 o 
  -1   2   3     1400.80     1441.73     72.73 o 
   0   2   3     1497.03     1505.53     22.87 o 
   1   2   3      223.69      236.82      6.29 o 
   2   2   3      460.77      443.45     10.78 o 
   3   2   3      550.20      571.28     21.36 o 
   4   2   3        5.12        7.87      0.61 o 
   5   2   3       21.67       20.10      1.08 o 
   6   2   3       50.35       48.96      1.87 o 
   7   2   3       57.85       51.24      2.05 o 
   8   2   3      240.68      233.34      6.30 o 
   9   2   3        7.46        6.33      0.97 o 
  10   2   3        2.93        2.88      1.33 o 
  11   2   3       14.32       18.43      2.25 o 
 -10   3   3        1.63        0.64      1.45 o 
  -9   3   3        4.97        6.22      1.67 o 
  -8   3   3        1.09        1.28      1.19 o 
  -7   3   3      144.15      150.63      3.17 o 
  -6   3   3      388.79      407.45     10.34 o 
  -5   3   3      468.90      457.85     11.18 o 
  -4   3   3       87.54       96.45      1.97 o 
  -3   3   3      677.25      768.11     13.17 o 
  -2   3   3     1300.67     1416.54     32.74 o 
  -1   3   3       49.12       69.27      1.61 o 
   0   3   3      200.15      215.07      4.28 o 
   1   3   3      285.49      280.67      5.50 o 
   2   3   3      385.50      375.53      9.94 o 
   3   3   3     2052.31     2191.13     50.42 o 
   4   3   3       19.52       21.16      1.07 o 
   5   3   3      225.09      250.94      6.34 o 
   6   3   3       15.69       17.48      1.16 o 
   7   3   3      413.66      399.83      9.99 o 
   8   3   3       63.14       63.56      2.51 o 
   9   3   3       16.53       15.41      1.28 o 
  10   3   3       25.27       27.16      2.66 o 
  11   3   3        3.36        3.84      1.50 o 
 -10   4   3        0.02       -1.41      1.41 o 
  -9   4   3       18.93       27.42      2.92 o 
  -8   4   3        6.02        4.66      1.59 o 
  -7   4   3        4.94        3.07      0.90 o 
  -6   4   3      294.20      304.05      5.60 o 
  -5   4   3      116.34      112.34      2.33 o 
  -4   4   3       72.12       59.26      2.09 o 
  -3   4   3        8.61       12.36      0.95 o 
  -2   4   3      915.63     1094.95     25.50 o 
  -1   4   3     2253.73     2433.24     56.07 o 
   0   4   3      251.69      233.25      5.76 o 
   1   4   3        0.45        0.11      0.37 o 
   2   4   3      427.59      428.52     10.24 o 
   3   4   3      234.52      257.89      6.41 o 
   4   4   3       32.99       35.01      1.43 o 
   5   4   3        0.29        1.21      0.54 o 
   6   4   3      470.22      466.64     11.43 o 
   7   4   3     1765.54     1748.49     40.75 o 
   8   4   3        8.40        6.76      1.02 o 
   9   4   3       31.20       32.01      1.89 o 
  10   4   3        0.15        0.20      1.24 o 
  -9   5   3        0.34        0.60      1.41 o 
  -8   5   3        8.81       10.30      1.87 o 
  -7   5   3        1.81        1.35      0.86 o 
  -6   5   3      106.19      109.78      3.61 o 
  -5   5   3      491.93      494.55     12.20 o 
  -4   5   3        0.94       -0.15      0.63 o 
  -3   5   3        0.06       -0.46      0.46 o 
  -2   5   3       51.97       61.45      1.35 o 
  -1   5   3       13.38       12.25      0.91 o 
   0   5   3      140.12      139.08      3.73 o 
   1   5   3       12.59        7.48      0.67 o 
   2   5   3        2.72        5.34      0.64 o 
   3   5   3       56.55       60.83      2.52 o 
   4   5   3       25.31       27.52      1.33 o 
   5   5   3       30.72       33.83      1.55 o 
   6   5   3       22.05       19.64      1.36 o 
   7   5   3      267.78      269.30      7.13 o 
   8   5   3      161.54      170.75      4.99 o 
   9   5   3        2.75        1.19      0.87 o 
  10   5   3        0.33        1.16      1.30 o 
  -8   6   3        2.56        3.18      1.60 o 
  -7   6   3        5.87        7.04      1.09 o 
  -6   6   3       98.97      104.90      3.52 o 
  -5   6   3        3.18        2.84      0.91 o 
  -4   6   3        8.79        5.03      0.94 o 
  -3   6   3        2.31        1.40      0.89 o 
  -2   6   3        2.46        2.72      0.50 o 
  -1   6   3       57.38       51.65      1.89 o 
   0   6   3       71.82       67.34      2.22 o 
   1   6   3       49.17       45.06      1.70 o 
   2   6   3       14.82       15.94      1.06 o 
   3   6   3       64.69       75.91      2.48 o 
   4   6   3        2.27        3.04      0.91 o 
   5   6   3        7.23        6.33      0.84 o 
   6   6   3       10.80       11.95      1.06 o 
   7   6   3       15.18       12.73      1.48 o 
   8   6   3        2.28        1.75      0.86 o 
   9   6   3        0.60       -0.34      0.83 o 
  -7   7   3        9.57       10.97      1.90 o 
  -6   7   3        6.97        7.42      1.07 o 
  -5   7   3       52.09       55.28      2.38 o 
  -4   7   3       10.16        7.00      0.97 o 
  -3   7   3       48.08       43.71      1.26 o 
  -2   7   3        0.96        2.56      0.41 o 
  -1   7   3       69.78       58.11      2.13 o 
   0   7   3       47.63       49.03      1.94 o 
   1   7   3        7.43        7.52      0.99 o 
   2   7   3       24.65       24.37      1.41 o 
   3   7   3       81.15       89.66      2.93 o 
   4   7   3        6.81        5.93      0.85 o 
   5   7   3        4.83        4.30      0.86 o 
   6   7   3        9.19       10.08      1.05 o 
   7   7   3       12.96       11.10      2.59 o 
   8   7   3       14.94       14.02      1.31 o 
   9   7   3        3.17        3.00      1.46 o 
  -6   8   3        1.25        0.88      1.06 o 
  -5   8   3        0.40        0.31      0.80 o 
  -4   8   3        0.11        0.17      0.73 o 
  -3   8   3      321.62      306.58      5.76 o 
  -2   8   3       55.35       49.40      1.39 o 
  -1   8   3        0.41        0.18      0.70 o 
   0   8   3       98.90       97.92      3.17 o 
   1   8   3      657.64      639.26     15.48 o 
   2   8   3       42.42       40.68      3.41 o 
   3   8   3       63.16       61.73      2.43 o 
   4   8   3       90.18       91.88      3.11 o 
   5   8   3        8.10        8.11      1.04 o 
   6   8   3        3.02        4.04      1.07 o 
   7   8   3       42.42       40.11      2.20 o 
   8   8   3        0.12       -0.43      1.25 o 
   9   8   3        3.41        2.21      1.69 o 
  -5   9   3        2.06        4.03      1.46 o 
  -4   9   3        2.77        5.03      0.99 o 
  -3   9   3       15.95       12.28      1.21 o 
  -2   9   3       49.22       46.73      1.44 o 
  -1   9   3       87.01       76.25      2.85 o 
   0   9   3        3.35        1.85      0.84 o 
   1   9   3      228.23      231.15      6.33 o 
   2   9   3      167.60      176.90      5.15 o 
   3   9   3      191.04      197.07      5.62 o 
   4   9   3       16.21       14.49      1.33 o 
   5   9   3        1.40        0.56      0.86 o 
   6   9   3       12.02       13.10      1.97 o 
   7   9   3        0.15        0.90      1.35 o 
   8   9   3        9.92       10.24      2.03 o 
  -5  10   3        9.24       11.24      2.14 o 
  -4  10   3       22.91       25.58      2.85 o 
  -3  10   3        0.87       -0.58      1.16 o 
  -2  10   3        0.24       -1.09      1.16 o 
  -1  10   3        2.71        3.06      1.32 o 
   0  10   3        0.83        0.70      0.80 o 
   1  10   3        8.63       10.59      1.72 o 
   2  10   3       71.37       69.63      4.00 o 
   4  10   3       12.46       11.53      1.84 o 
   5  10   3        6.52        9.18      1.88 o 
   6  10   3        9.82       11.86      2.00 o 
   7  10   3        5.87        5.09      1.82 o 
  -4  11   3        2.70        4.08      1.81 o 
  -3  11   3        0.31        1.00      1.45 o 
  -2  11   3        3.43        1.57      1.42 o 
  -1  11   3        4.07        3.08      1.46 o 
   0  11   3        0.25        0.49      1.33 o 
   1  11   3        0.00        1.14      1.37 o 
   2  11   3        4.80        4.93      1.67 o 
   3  11   3        0.66        0.68      1.36 o 
   4  11   3        0.27        1.77      1.56 o 
   5  11   3        0.07       -1.05      1.47 o 
   6  11   3        0.07        0.43      1.55 o 
  -1  12   3        3.17        4.74      1.83 o 
   0  12   3        1.84        2.21      1.65 o 
   1  12   3        0.08       -1.08      1.46 o 
   2  12   3        4.67        6.15      1.74 o 
   3  12   3        0.72        1.16      1.45 o 
  -1 -10   4        2.03        0.68      1.46 o 
   0 -10   4        9.96        7.78      1.80 o 
  -4  -9   4        5.40        4.75      1.70 o 
  -3  -9   4        0.21       -0.40      1.43 o 
  -2  -9   4        2.03        1.25      1.36 o 
  -1  -9   4        2.65        1.80      1.37 o 
   0  -9   4        0.70       -1.06      1.06 o 
   1  -9   4        0.14        0.55      1.25 o 
   2  -9   4        0.32        1.15      1.35 o 
   3  -9   4       47.04       53.83      3.73 o 
   4  -9   4       25.22       26.64      2.88 o 
  -6  -8   4        8.54        8.42      1.92 o 
  -5  -8   4       49.79       43.36      3.30 o 
  -4  -8   4       10.08        7.14      1.65 o 
  -3  -8   4        0.10       -0.88      1.12 o 
  -2  -8   4        3.52        2.58      1.35 o 
  -1  -8   4       14.55       14.95      1.81 o 
   0  -8   4       14.33       12.40      1.68 o 
   1  -8   4        0.16       -0.99      0.99 o 
   2  -8   4        0.00       -1.04      1.04 o 
   3  -8   4        3.93        4.06      1.48 o 
   4  -8   4       18.02       21.65      2.53 o 
   5  -8   4        9.88       10.55      1.97 o 
   6  -8   4        1.99        0.32      1.45 o 
  -7  -7   4        0.79        1.00      1.56 o 
  -6  -7   4        7.29        5.90      1.69 o 
  -5  -7   4       35.70       31.70      2.73 o 
  -4  -7   4       20.32       21.91      2.27 o 
  -3  -7   4        1.59        0.33      1.11 o 
  -2  -7   4        0.02       -0.30      1.00 o 
  -1  -7   4       15.24       13.38      1.54 o 
   0  -7   4        0.52        0.31      0.97 o 
   1  -7   4        1.02        0.84      0.98 o 
   2  -7   4       17.03       18.84      1.28 o 
   3  -7   4        6.48        5.29      0.91 o 
   4  -7   4       88.64       89.21      2.87 o 
   5  -7   4       42.52       44.02      2.36 o 
   6  -7   4        1.46        1.41      1.38 o 
   7  -7   4        6.95        6.77      1.84 o 
  -8  -6   4        1.30       -1.09      1.43 o 
  -7  -6   4        0.01       -0.80      1.28 o 
  -6  -6   4        0.02       -0.32      1.21 o 
  -5  -6   4       11.57       12.11      1.67 o 
  -4  -6   4        1.95        2.19      1.11 o 
  -3  -6   4        2.09        1.65      1.01 o 
  -2  -6   4        0.02       -0.02      0.86 o 
  -1  -6   4       16.21       16.40      1.70 o 
   0  -6   4       21.62       20.95      1.91 o 
   1  -6   4        0.07        0.40      0.87 o 
   2  -6   4        1.38        1.23      0.58 o 
   3  -6   4       46.92       49.57      1.86 o 
   4  -6   4      302.91      321.96      7.31 o 
   5  -6   4      147.11      152.90      4.11 o 
   6  -6   4        0.74       -0.26      1.14 o 
   7  -6   4        5.93        6.95      1.60 o 
   8  -6   4        4.51        8.03      1.93 o 
  -9  -5   4        2.19        2.59      1.69 o 
  -8  -5   4        0.00        0.38      1.35 o 
  -7  -5   4        0.22        1.43      1.26 o 
  -6  -5   4        0.09       -0.56      1.02 o 
  -5  -5   4        0.44       -0.05      1.00 o 
  -4  -5   4       20.13       20.62      1.94 o 
  -3  -5   4       14.30       12.44      1.40 o 
  -2  -5   4        2.26        1.04      0.89 o 
  -1  -5   4      106.93      111.18      7.16 o 
   0  -5   4        5.34        5.02      0.65 o 
   1  -5   4        5.19        5.08      1.12 o 
   2  -5   4       25.23       26.55      1.22 o 
   3  -5   4        6.98        6.57      1.14 o 
   4  -5   4       13.43       11.72      0.97 o 
   5  -5   4        6.26        5.33      1.94 o 
   6  -5   4       12.05       11.07      1.68 o 
   7  -5   4       35.03       36.44      2.93 o 
   8  -5   4        0.63        0.91      1.25 o 
   9  -5   4        4.78        3.16      1.66 o 
  -9  -4   4        0.30       -0.44      1.45 o 
  -8  -4   4       10.09        6.97      1.66 o 
  -7  -4   4       20.85       20.60      2.28 o 
  -6  -4   4        2.68        1.37      1.06 o 
  -5  -4   4       16.51       17.07      1.85 o 
  -4  -4   4       39.01       36.12      2.35 o 
  -3  -4   4        1.49        1.95      0.82 o 
  -2  -4   4        3.50        3.07      0.54 o 
  -1  -4   4        0.90        1.06      0.47 o 
   0  -4   4       12.11       15.27      1.86 o 
   1  -4   4       45.65       47.29      1.89 o 
   2  -4   4       56.72       57.52      2.73 o 
   3  -4   4       15.33       16.41      0.82 o 
   4  -4   4       25.04       22.97      1.21 o 
   5  -4   4       49.30       43.02      2.70 o 
   6  -4   4       16.65       11.92      1.61 o 
   7  -4   4        7.62        6.70      1.50 o 
   8  -4   4        1.10        1.16      1.26 o 
   9  -4   4        0.24        0.46      1.24 o 
 -10  -3   4        6.96        7.08      1.99 o 
  -9  -3   4        3.73        3.54      1.66 o 
  -8  -3   4        0.07        0.00      1.22 o 
  -7  -3   4        6.07        7.55      1.45 o 
  -6  -3   4       21.44       22.72      1.96 o 
  -5  -3   4       44.37       45.49      2.62 o 
  -4  -3   4       17.68       21.85      2.90 o 
  -3  -3   4       37.45       39.65      2.76 o 
  -2  -3   4      390.80      426.14     10.11 o 
  -1  -3   4     2982.74     3022.28     95.58 o 
   0  -3   4       30.11       27.52      1.01 o 
   1  -3   4       86.17       94.63      2.50 o 
   2  -3   4       59.93       58.95      1.40 o 
   3  -3   4        0.00        0.31      0.34 o 
   4  -3   4        1.91        2.35      0.34 o 
   5  -3   4       31.72       29.38      2.03 o 
   6  -3   4       31.73       27.43      2.17 o 
   7  -3   4      147.01      142.31      6.10 o 
   8  -3   4        4.07        4.08      1.37 o 
   9  -3   4       30.88       32.60      2.94 o 
  10  -3   4        9.17       11.20      2.02 o 
 -10  -2   4        7.19        6.90      1.90 o 
  -9  -2   4       20.40       18.14      2.13 o 
  -8  -2   4        0.43        0.20      1.16 o 
  -7  -2   4        6.57        5.13      1.31 o 
  -6  -2   4      102.09      101.20      4.53 o 
  -5  -2   4        1.40        1.56      0.90 o 
  -4  -2   4       30.73       32.82      1.66 o 
  -3  -2   4        7.92       11.43      2.61 o 
  -2  -2   4     3360.96     3474.13     84.03 o 
  -1  -2   4     4653.33     4825.93    111.67 o 
   0  -2   4       57.23       66.03      1.67 o 
   1  -2   4        1.41        1.17      0.26 o 
   2  -2   4      290.84      305.58      5.71 o 
   3  -2   4     1014.17     1103.07     24.44 o 
   4  -2   4      122.87      128.14      2.27 o 
   5  -2   4        0.18        0.35      0.43 o 
   6  -2   4        9.06        8.03      1.27 o 
   7  -2   4       20.50       18.05      1.91 o 
   8  -2   4       52.30       47.38      3.11 o 
   9  -2   4        0.07       -0.38      1.17 o 
  10  -2   4        1.53        2.58      1.45 o 
 -10  -1   4        5.41        3.83      1.71 o 
  -9  -1   4        1.73        1.64      1.36 o 
  -8  -1   4        3.80        5.40      1.47 o 
  -7  -1   4        6.92        9.00      1.49 o 
  -6  -1   4        0.93        0.73      0.96 o 
  -5  -1   4       47.61       50.89      3.73 o 
  -4  -1   4        0.34        1.37      0.51 o 
  -3  -1   4       77.42       58.87      1.77 o 
  -2  -1   4       94.97      105.54      4.13 o 
   1  -1   4      219.93      207.19      5.66 o 
   2  -1   4        2.59        1.65      0.25 o 
   3  -1   4        4.08        4.29      0.32 o 
   4  -1   4        2.19        2.19      0.92 o 
   5  -1   4        2.92        4.28      0.43 o 
   6  -1   4       14.56       16.72      1.68 o 
   7  -1   4      117.33       96.19      4.52 o 
   8  -1   4      209.12      175.27      7.29 o 
   9  -1   4       34.94       31.70      2.63 o 
  10  -1   4       12.61       10.99      1.81 o 
  11  -1   4        2.29        3.63      1.75 o 
 -10   0   4        0.67        0.71      1.45 o 
  -9   0   4        0.77        0.47      1.40 o 
  -8   0   4        0.12       -0.14      1.12 o 
  -7   0   4       10.59        9.84      1.42 o 
  -6   0   4        0.12       -0.66      0.90 o 
  -5   0   4       13.50       10.99      1.97 o 
  -4   0   4       55.13       60.68      2.77 o 
  -3   0   4      198.38      187.42      6.68 o 
  -2   0   4       19.70       19.02      1.59 o 
   1   0   4       11.31        9.74      0.72 o 
   2   0   4       64.31       67.63      1.37 o 
   3   0   4       42.50       48.99      0.98 o 
   4   0   4        0.42        0.78      0.26 o 
   5   0   4      217.91      233.50      4.35 o 
   6   0   4        0.73       -0.48      0.48 o 
   7   0   4       73.65       57.95      2.18 o 
   8   0   4        4.85        3.72      1.26 o 
   9   0   4        0.12        0.08      1.11 o 
  10   0   4        7.46        5.85      1.61 o 
  11   0   4        1.81        5.04      1.76 o 
 -10   1   4        1.35       -0.09      1.53 o 
  -9   1   4        9.21        5.61      1.59 o 
  -8   1   4      119.65      120.55      5.54 o 
  -7   1   4      116.19      119.76      5.31 o 
  -6   1   4        5.17        5.83      0.73 o 
  -5   1   4       19.34       17.01      1.22 o 
  -4   1   4       85.55       76.41      1.84 o 
  -3   1   4      214.25      219.43      5.86 o 
  -2   1   4       87.36       77.63      2.09 o 
  -1   1   4       52.94       49.45      1.61 o 
   0   1   4      264.40      231.56      6.03 o 
   1   1   4       36.60       37.07      0.67 o 
   2   1   4      166.99      183.92      3.32 o 
   3   1   4      196.66      208.44      3.50 o 
   4   1   4      250.31      216.67      7.75 o 
   5   1   4      284.95      287.70      7.09 o 
   6   1   4        0.02       -0.47      0.47 o 
   7   1   4      155.05      151.65      5.23 o 
   8   1   4       13.74        9.95      1.47 o 
   9   1   4        2.82        1.29      1.13 o 
  10   1   4        1.63        2.18      1.24 o 
  11   1   4        0.00       -1.02      1.33 o 
 -10   2   4        3.80        2.78      1.58 o 
  -9   2   4        9.78        9.97      1.87 o 
  -8   2   4      105.67       99.91      5.00 o 
  -7   2   4      611.79      612.15     21.21 o 
  -6   2   4        1.73        1.84      0.66 o 
  -5   2   4        3.48        3.83      0.69 o 
  -4   2   4       17.95       16.71      0.99 o 
  -3   2   4      142.37      164.91      4.25 o 
  -2   2   4       78.26       88.70      1.94 o 
  -1   2   4      713.52      766.12     11.64 o 
   0   2   4      366.95      400.63      7.70 o 
   1   2   4      777.77      828.20     12.55 o 
   2   2   4       55.98       59.06      1.68 o 
   3   2   4       16.43       22.22      1.63 o 
   4   2   4        2.35        4.81      0.50 o 
   5   2   4       28.37       28.94      1.29 o 
   6   2   4      286.49      270.08      6.84 o 
   7   2   4      385.60      360.89      9.85 o 
   8   2   4       19.16       17.84      1.41 o 
   9   2   4        5.39        5.16      1.32 o 
  10   2   4        0.30        0.66      1.16 o 
  11   2   4       14.26       16.28      2.28 o 
 -10   3   4        5.13        6.81      1.82 o 
  -9   3   4       11.07       12.32      1.96 o 
  -8   3   4        0.26       -1.20      1.20 o 
  -7   3   4        4.26        3.01      1.40 o 
  -6   3   4       84.93       84.90      2.86 o 
  -5   3   4      744.99      754.06     23.08 o 
  -4   3   4        8.39        7.90      0.72 o 
  -3   3   4        3.70        5.54      0.56 o 
  -2   3   4     1368.14     1547.28     34.05 o 
  -1   3   4        8.94        8.19      1.04 o 
   0   3   4      968.89      962.80     21.43 o 
   1   3   4       15.91       20.24      0.90 o 
   2   3   4     3833.42     4058.33    111.45 o 
   3   3   4     1561.76     1744.01     59.67 o 
   4   3   4        0.12       -0.09      0.37 o 
   5   3   4       20.72       14.13      0.99 o 
   6   3   4       82.15       80.14      2.62 o 
   7   3   4      113.53      121.36      3.65 o 
   8   3   4       23.04       20.25      1.53 o 
   9   3   4       40.99       42.68      3.03 o 
  10   3   4        8.09        7.93      1.66 o 
  11   3   4        0.12        0.99      1.45 o 
 -10   4   4        0.36       -0.54      1.59 o 
  -9   4   4       16.00       18.99      2.39 o 
  -8   4   4        7.43        8.57      1.76 o 
  -7   4   4        1.69        1.50      1.18 o 
  -6   4   4      340.06      348.43      9.24 o 
  -5   4   4       26.92       26.93      0.88 o 
  -4   4   4        0.55        0.32      0.69 o 
  -3   4   4        0.02       -0.15      0.41 o 
  -2   4   4       48.55       40.86      1.52 o 
  -1   4   4       78.91       64.14      2.48 o 
   0   4   4       36.83       30.52      1.20 o 
   1   4   4      464.38      418.67      9.98 o 
   2   4   4      742.40      831.67     19.42 o 
   3   4   4       42.04       38.15      1.44 o 
   4   4   4       49.95       48.47      1.74 o 
   5   4   4      153.99      137.77      3.83 o 
   6   4   4      132.14      126.30      3.67 o 
   7   4   4       39.00       41.91      1.91 o 
   8   4   4      145.25      142.95      4.32 o 
   9   4   4       38.73       39.66      2.85 o 
  10   4   4        7.25        8.33      1.70 o 
  11   4   4        3.38        5.36      1.66 o 
  -9   5   4       37.32       48.18      3.83 o 
  -8   5   4        6.99        5.86      1.66 o 
  -7   5   4        0.67       -0.05      1.10 o 
  -6   5   4      146.80      149.16      4.47 o 
  -5   5   4       15.15       16.52      1.28 o 
  -4   5   4        4.49        3.32      0.72 o 
  -3   5   4        0.00       -0.46      0.46 o 
  -2   5   4      268.35      339.09      8.37 o 
  -1   5   4      313.62      316.29      7.79 o 
   0   5   4       71.50       56.50      1.86 o 
   1   5   4      269.84      258.12      6.42 o 
   2   5   4        0.20        0.38      0.43 o 
   3   5   4      161.50      179.37      5.41 o 
   4   5   4       86.04       87.44      3.30 o 
   5   5   4       82.03       75.90      2.48 o 
   6   5   4        0.21        0.35      0.62 o 
   7   5   4      236.58      221.65      6.02 o 
   8   5   4       76.34       77.38      2.82 o 
   9   5   4        8.54        8.40      1.61 o 
  10   5   4        2.57        2.11      1.33 o 
  -9   6   4        1.01       -1.56      1.66 o 
  -8   6   4        3.32        3.57      1.65 o 
  -7   6   4        1.87        1.96      1.29 o 
  -6   6   4       53.06       50.82      2.25 o 
  -5   6   4        7.60        4.54      0.96 o 
  -4   6   4        1.23       -0.95      0.95 o 
  -3   6   4       50.88       46.51      1.87 o 
  -2   6   4        0.30        1.03      0.68 o 
  -1   6   4        0.45        0.83      0.51 o 
   0   6   4        1.99        0.65      0.49 o 
   1   6   4       13.19       15.06      1.01 o 
   2   6   4       60.63       61.18      2.09 o 
   3   6   4      114.21      117.89      3.41 o 
   4   6   4        0.02       -0.21      0.57 o 
   5   6   4        6.23        4.42      0.73 o 
   6   6   4       62.22       64.90      2.41 o 
   7   6   4        2.59        1.82      0.79 o 
   8   6   4        8.78        9.04      1.11 o 
   9   6   4        0.18        0.15      1.10 o 
  10   6   4        0.48       -0.20      1.31 o 
  -8   7   4       22.05       25.81      3.01 o 
  -7   7   4        1.07        1.31      1.40 o 
  -6   7   4       28.01       30.06      2.78 o 
  -5   7   4       11.30       10.47      1.11 o 
  -4   7   4      156.27      126.96      3.93 o 
  -3   7   4        2.26        1.19      0.70 o 
  -2   7   4        0.04        0.80      0.32 o 
  -1   7   4       17.30       17.38      1.24 o 
   0   7   4      163.79      165.25      4.57 o 
   1   7   4       19.70       16.68      1.28 o 
   2   7   4       97.86       98.88      3.08 o 
   3   7   4       58.42       60.33      2.81 o 
   4   7   4        1.46        0.79      0.70 o 
   5   7   4       32.31       30.30      1.64 o 
   6   7   4        0.35       -0.70      0.70 o 
   7   7   4        0.15        0.59      0.82 o 
   8   7   4        2.05        2.01      0.94 o 
   9   7   4        5.27        5.05      1.45 o 
  -7   8   4       24.38       31.11      3.00 o 
  -6   8   4       15.29       20.84      2.35 o 
  -5   8   4       10.08       10.67      1.20 o 
  -4   8   4        0.23        0.36      0.75 o 
  -3   8   4       45.64       37.38      1.91 o 
  -2   8   4        1.65        2.37      0.43 o 
  -1   8   4       47.49       47.66      2.18 o 
   0   8   4       43.19       46.37      2.38 o 
   1   8   4      361.80      341.26      8.72 o 
   2   8   4      756.22      765.69     23.65 o 
   3   8   4        2.97        0.66      2.41 o 
   4   8   4      106.17      105.57      3.42 o 
   5   8   4        5.29        3.17      0.93 o 
   6   8   4       63.57       64.74      2.63 o 
   7   8   4        5.61        4.55      1.03 o 
   8   8   4        1.01        1.07      0.92 o 
  -5   9   4        0.46        0.53      1.22 o 
  -4   9   4        2.41        2.58      0.90 o 
  -3   9   4       17.31       16.28      1.33 o 
  -2   9   4       63.02       62.31      2.55 o 
  -1   9   4       48.83       44.19      2.13 o 
   0   9   4       12.66       12.71      1.20 o 
   1   9   4      260.50      246.46      6.69 o 
   2   9   4      525.53      509.39     12.68 o 
   3   9   4       12.41       16.26      4.28 o 
   4   9   4       13.06       13.99      1.24 o 
   5   9   4       72.80       71.46      2.83 o 
   6   9   4       96.37       95.97      3.44 o 
   7   9   4        9.37        9.27      1.81 o 
  -3  10   4        2.05        1.74      0.93 o 
  -2  10   4       20.66       18.65      1.61 o 
  -1  10   4        5.12        5.61      1.04 o 
   0  10   4       14.04       13.88      1.27 o 
   1  10   4        0.53        0.22      0.80 o 
   2  10   4      124.73      139.67      4.40 o 
   3  10   4        0.20        0.32      0.84 o 
   4  10   4       17.34       15.50      1.37 o 
   5  10   4        5.49        6.22      1.69 o 
   6  10   4        1.10        0.63      1.34 o 
   7  10   4        4.87        2.83      1.69 o 
  -2  11   4        4.45        2.58      1.59 o 
  -1  11   4       13.54       13.16      1.96 o 
   0  11   4        7.71        7.18      1.64 o 
   1  11   4        0.22       -0.99      1.26 o 
   2  11   4       12.55       11.57      1.96 o 
   3  11   4        4.35        3.13      1.44 o 
   4  11   4        0.05       -0.93      1.28 o 
   5  11   4        1.50        3.00      1.53 o 
   6  11   4        0.14        1.06      1.45 o 
   0  12   4       14.99       16.30      2.36 o 
   1  12   4        0.12        0.75      1.40 o 
   2  12   4        0.19       -1.39      1.39 o 
   3  12   4        4.27        3.27      1.72 o 
   4  12   4        1.93        3.61      1.64 o 
  -3  -9   5        2.25        3.06      1.60 o 
  -2  -9   5        0.06        0.41      1.41 o 
  -1  -9   5        6.72        6.12      1.61 o 
   0  -9   5        6.96        5.00      1.51 o 
   1  -9   5        0.07       -0.62      1.19 o 
   2  -9   5        0.98        1.13      1.37 o 
   3  -9   5        0.67        0.67      1.43 o 
  -5  -8   5        1.23        2.24      1.58 o 
  -4  -8   5        0.00       -0.39      1.33 o 
  -3  -8   5        1.61        1.19      1.37 o 
  -2  -8   5        7.61        6.07      1.48 o 
  -1  -8   5       26.99       26.24      2.39 o 
   0  -8   5        9.74        9.10      1.62 o 
   1  -8   5        1.05       -0.36      1.11 o 
   2  -8   5        9.07        6.01      1.54 o 
   3  -8   5       53.79       51.99      3.49 o 
   4  -8   5       18.49       20.19      2.33 o 
   5  -8   5        4.17        5.79      1.72 o 
  -6  -7   5        0.14        0.36      1.41 o 
  -5  -7   5        0.58       -0.08      1.28 o 
  -4  -7   5        1.68        0.32      1.18 o 
  -3  -7   5        0.29       -0.09      1.10 o 
  -2  -7   5        1.08       -0.01      1.06 o 
  -1  -7   5       50.88       53.54      3.15 o 
   0  -7   5       21.87       23.76      2.10 o 
   1  -7   5        8.57        7.23      1.36 o 
   2  -7   5        1.17        1.24      0.71 o 
   3  -7   5       42.84       46.95      3.14 o 
   4  -7   5       45.91       50.14      3.36 o 
   5  -7   5        0.32        0.05      1.29 o 
   6  -7   5        0.28       -1.03      1.31 o 
  -7  -6   5        0.00       -0.04      1.37 o 
  -6  -6   5        0.36        0.32      1.29 o 
  -5  -6   5        0.01       -0.55      1.21 o 
  -4  -6   5        0.49       -0.51      1.03 o 
  -3  -6   5        5.38        4.71      1.21 o 
  -2  -6   5       10.79       11.31      1.44 o 
  -1  -6   5        4.43        5.18      1.13 o 
   0  -6   5       15.20       16.85      1.78 o 
   1  -6   5        1.64        1.09      0.87 o 
   2  -6   5        8.14        7.94      0.85 o 
   3  -6   5       21.12       22.67      1.36 o 
   4  -6   5       31.56       37.56      1.77 o 
   5  -6   5       20.48       19.63      1.44 o 
   6  -6   5        0.35        0.11      1.25 o 
   7  -6   5        7.79        8.21      1.78 o 
  -8  -5   5        1.07        1.14      1.44 o 
  -7  -5   5        2.37        3.35      1.42 o 
  -6  -5   5        0.45        1.10      1.19 o 
  -5  -5   5        2.15        4.15      1.29 o 
  -4  -5   5        3.38        5.11      1.18 o 
  -3  -5   5       13.84       17.43      1.89 o 
  -2  -5   5        3.32        3.39      1.01 o 
  -1  -5   5      103.66      100.37      4.18 o 
   0  -5   5       18.04       19.28      1.65 o 
   1  -5   5       10.79       10.11      1.24 o 
   2  -5   5       37.78       31.87      1.38 o 
   3  -5   5        0.38        0.11      0.56 o 
   4  -5   5       75.48       79.15      2.52 o 
   5  -5   5       14.64       14.01      1.13 o 
   6  -5   5        0.02        0.68      1.14 o 
   7  -5   5       39.47       42.10      3.17 o 
   8  -5   5       11.28       13.89      2.08 o 
  -9  -4   5        6.55        8.20      1.88 o 
  -8  -4   5        1.36        0.26      1.33 o 
  -7  -4   5       10.65       11.14      1.68 o 
  -6  -4   5       22.56       25.38      2.29 o 
  -5  -4   5       17.02       18.01      2.02 o 
  -4  -4   5        0.00        0.29      0.95 o 
  -3  -4   5      229.34      210.67      7.67 o 
  -2  -4   5       26.00       25.91      1.32 o 
  -1  -4   5      433.18      437.50     15.28 o 
   0  -4   5       61.79       66.63      3.35 o 
   1  -4   5       74.38       80.16      5.65 o 
   2  -4   5       23.98       24.05      1.54 o 
   3  -4   5      144.22      156.01      5.99 o 
   4  -4   5        3.87        2.99      0.67 o 
   5  -4   5        4.96        4.68      0.79 o 
   6  -4   5       20.96       18.18      2.07 o 
   7  -4   5       28.59       29.30      2.58 o 
   8  -4   5        0.00       -0.18      1.14 o 
   9  -4   5        5.80        4.31      1.67 o 
  -9  -3   5        0.19       -0.74      1.38 o 
  -8  -3   5        0.01        1.22      1.29 o 
  -7  -3   5        7.84        6.48      1.42 o 
  -6  -3   5       45.73       43.68      2.76 o 
  -5  -3   5       98.23      102.93      4.49 o 
  -4  -3   5       46.69       43.25      2.47 o 
  -3  -3   5       84.65       84.34      4.58 o 
  -2  -3   5       24.53       24.65      1.53 o 
  -1  -3   5        8.53        7.69      0.79 o 
   0  -3   5       27.15       22.23      0.89 o 
   1  -3   5       21.65       23.82      0.96 o 
   2  -3   5      194.14      210.24      5.72 o 
   3  -3   5       85.90       98.69      2.17 o 
   4  -3   5       11.37        9.62      0.79 o 
   5  -3   5       11.45       10.13      1.31 o 
   6  -3   5       39.71       40.75      2.70 o 
   7  -3   5        2.83        2.33      1.12 o 
   8  -3   5        3.98        3.09      1.29 o 
   9  -3   5        7.06        6.81      1.73 o 
  10  -3   5        6.89        7.36      1.86 o 
  -9  -2   5        3.44        1.13      1.47 o 
  -8  -2   5        0.11       -1.00      1.14 o 
  -7  -2   5        1.34        1.47      1.18 o 
  -6  -2   5        1.27        0.97      1.00 o 
  -5  -2   5        0.84        0.39      0.86 o 
  -4  -2   5        1.11        0.73      0.49 o 
  -3  -2   5       53.72       57.03      4.81 o 
  -2  -2   5       58.68       51.87      4.42 o 
  -1  -2   5       75.08       79.90      2.36 o 
   1  -2   5        0.91        1.45      0.23 o 
   2  -2   5      162.00      178.95      3.56 o 
   3  -2   5      666.92      731.84     12.75 o 
   4  -2   5      101.35      108.46      4.29 o 
   5  -2   5      217.54      210.63      7.83 o 
   6  -2   5        3.26        0.80      0.98 o 
   7  -2   5       24.65       22.60      2.16 o 
   8  -2   5        2.41        3.93      1.27 o 
   9  -2   5        1.09       -0.06      1.17 o 
  10  -2   5        4.18        5.10      1.61 o 
 -10  -1   5       12.09        9.50      2.06 o 
  -9  -1   5        4.54        6.30      1.67 o 
  -8  -1   5        2.64        3.86      1.34 o 
  -7  -1   5        6.88        6.72      1.32 o 
  -6  -1   5        3.42        3.63      1.09 o 
  -5  -1   5        0.19        0.42      0.80 o 
  -4  -1   5        0.70        0.10      0.45 o 
  -3  -1   5        0.29        0.25      0.37 o 
  -2  -1   5       41.02       28.02      1.21 o 
   1  -1   5        9.93        8.37      0.73 o 
   2  -1   5        4.73        4.66      0.30 o 
   3  -1   5       11.45       16.34      0.67 o 
   4  -1   5       70.23       69.34      1.63 o 
   5  -1   5       14.78       14.34      0.78 o 
   6  -1   5       40.30       38.67      2.38 o 
   7  -1   5       24.93       22.27      2.05 o 
   8  -1   5       19.82       13.49      1.78 o 
   9  -1   5        0.53       -0.21      1.19 o 
  10  -1   5       18.98       22.29      2.60 o 
 -10   0   5        0.46       -1.33      1.44 o 
  -9   0   5       18.34       17.69      2.30 o 
  -8   0   5       17.46       22.94      2.51 o 
  -7   0   5       31.50       35.10      2.66 o 
  -6   0   5       16.65       16.12      1.88 o 
  -5   0   5       23.66       22.12      1.81 o 
  -4   0   5       32.16       34.30      2.78 o 
  -3   0   5       91.37       99.74      5.57 o 
  -2   0   5       84.99       85.82      2.23 o 
   0   0   5       17.93       19.20      0.97 o 
   1   0   5      149.56      151.52      4.31 o 
   2   0   5       17.13       12.92      0.48 o 
   3   0   5       18.22       21.76      0.73 o 
   4   0   5       69.36       73.87      3.40 o 
   5   0   5       64.92       67.20      1.76 o 
   6   0   5      177.40      178.77      4.72 o 
   7   0   5      132.69      136.20      5.72 o 
   8   0   5      212.64      193.27      7.77 o 
   9   0   5        0.00        0.55      1.04 o 
  10   0   5        9.22       11.56      1.92 o 
  11   0   5        9.33       12.45      2.22 o 
 -10   1   5        1.36        1.86      1.55 o 
  -9   1   5        9.04        8.06      1.70 o 
  -7   1   5       63.69       63.25      3.51 o 
  -6   1   5        7.78        8.52      1.28 o 
  -5   1   5        0.78        0.63      0.80 o 
  -4   1   5        2.63        3.95      0.43 o 
  -3   1   5      115.06      115.26      6.79 o 
  -2   1   5      234.60      233.04      7.79 o 
  -1   1   5       36.24       32.54      0.95 o 
   0   1   5      448.40      457.93     11.70 o 
   1   1   5        0.01        0.46      0.42 o 
   2   1   5      467.62      499.78      9.01 o 
   3   1   5      272.66      304.24      6.61 o 
   4   1   5       23.43       19.54      0.63 o 
   5   1   5        0.05       -0.02      0.31 o 
   6   1   5       70.15       68.84      3.18 o 
   7   1   5      277.34      243.34      9.13 o 
   8   1   5       32.93       31.51      2.42 o 
   9   1   5        5.59        6.48      1.47 o 
  10   1   5       27.45       31.14      2.86 o 
  11   1   5        0.35        1.18      1.46 o 
 -10   2   5        2.74        3.17      1.75 o 
  -9   2   5        4.88        5.17      1.62 o 
  -8   2   5       45.76       48.30      3.28 o 
  -7   2   5      116.94      115.06      5.22 o 
  -6   2   5      496.16      491.46     17.11 o 
  -5   2   5       10.61        9.77      1.12 o 
  -4   2   5      392.28      405.82     10.89 o 
  -3   2   5      765.07      812.07     16.96 o 
  -2   2   5      190.91      215.76      8.70 o 
  -1   2   5        0.00       -0.14      0.18 o 
   0   2   5        0.11        0.28      0.19 o 
   1   2   5      762.71      805.65     13.73 o 
   2   2   5     1376.26     1457.10     24.72 o 
   3   2   5       31.22       38.93      0.87 o 
   4   2   5      585.01      645.16     26.33 o 
   5   2   5       22.05       25.39      1.16 o 
   6   2   5      371.26      353.82      8.75 o 
   7   2   5      385.63      387.27     10.52 o 
   8   2   5       87.74       82.81      4.10 o 
   9   2   5        4.41        4.38      1.28 o 
  10   2   5       20.68       25.37      2.62 o 
  11   2   5       11.80       10.27      2.01 o 
  -9   3   5       13.76       13.29      2.12 o 
  -8   3   5        0.32       -1.25      1.25 o 
  -7   3   5       15.47       14.15      1.90 o 
  -6   3   5       64.56       59.56      3.35 o 
  -5   3   5       20.45       20.03      1.78 o 
  -4   3   5        8.54        9.08      1.89 o 
  -3   3   5      171.36      178.40      4.55 o 
  -2   3   5     1488.08     1647.35     38.74 o 
  -1   3   5       10.71        4.99      0.37 o 
   0   3   5       52.15       60.19      1.09 o 
   1   3   5       68.97       74.11      1.33 o 
   2   3   5      398.08      482.61     11.84 o 
   3   3   5        0.02        1.60      0.32 o 
   4   3   5        0.34        0.30      0.38 o 
   5   3   5       31.20       28.31      1.27 o 
   6   3   5     2357.15     2302.15     53.16 o 
   7   3   5      230.48      223.76      5.96 o 
   8   3   5       46.15       42.74      2.90 o 
   9   3   5        0.92        2.34      1.19 o 
  10   3   5        5.39        5.64      1.62 o 
  11   3   5       17.07       16.41      2.16 o 
  -9   4   5        0.24       -0.94      1.44 o 
  -8   4   5        0.14       -0.25      1.32 o 
  -7   4   5       15.99       14.08      1.81 o 
  -6   4   5      306.86      319.33     11.82 o 
  -5   4   5       58.95       60.41      1.39 o 
  -4   4   5        4.22        3.62      0.67 o 
  -3   4   5       47.46       39.24      1.53 o 
  -2   4   5        0.80        1.77      0.71 o 
  -1   4   5       13.46       16.29      0.76 o 
   0   4   5        0.30        0.80      0.19 o 
   1   4   5       76.40       89.26      2.91 o 
   2   4   5       62.90       79.24      2.29 o 
   3   4   5       34.27       37.00      1.36 o 
   4   4   5       41.05       54.78      1.83 o 
   5   4   5       33.59       29.29      1.38 o 
   6   4   5      204.81      198.02      6.51 o 
   7   4   5      403.45      400.83     10.03 o 
   8   4   5       25.64       24.71      2.20 o 
   9   4   5        7.14        5.11      1.44 o 
  10   4   5        1.92        2.68      1.32 o 
  11   4   5        0.00        0.08      1.40 o 
  -9   5   5        0.01       -1.52      1.52 o 
  -8   5   5        6.04        9.00      1.87 o 
  -7   5   5       12.67       13.01      1.78 o 
  -6   5   5        4.62        3.90      1.43 o 
  -5   5   5       32.80       27.23      1.58 o 
  -4   5   5        4.01        3.51      0.70 o 
  -3   5   5        0.22       -0.48      0.48 o 
  -2   5   5        0.09       -0.23      0.42 o 
  -1   5   5      134.67      136.04      3.69 o 
   0   5   5        0.66        0.84      0.44 o 
   1   5   5       32.97       31.21      1.26 o 
   2   5   5      123.21      130.38      3.53 o 
   3   5   5       11.00        9.57      0.75 o 
   4   5   5        5.59        5.44      0.68 o 
   5   5   5       51.29       51.06      1.93 o 
   6   5   5       17.90       13.79      1.08 o 
   7   5   5        9.81        7.27      0.96 o 
   8   5   5       12.35       11.44      1.57 o 
   9   5   5       18.54       21.50      2.24 o 
  10   5   5        7.61       10.40      1.86 o 
  11   5   5       12.15       12.51      2.12 o 
  -8   6   5       38.01       44.71      3.52 o 
  -7   6   5        2.55        1.55      1.40 o 
  -6   6   5        0.78        1.38      1.28 o 
  -5   6   5       23.12       21.64      2.33 o 
  -4   6   5       10.17        9.48      1.03 o 
  -3   6   5       90.53       84.26      4.70 o 
  -2   6   5       53.03       47.40      1.85 o 
  -1   6   5        2.11        1.45      0.54 o 
   0   6   5        0.01        0.44      0.50 o 
   1   6   5       45.37       41.13      1.59 o 
   2   6   5      396.36      389.34      9.54 o 
   3   6   5        1.01        1.47      1.95 o 
   4   6   5      191.06      193.50      5.18 o 
   5   6   5       58.26       61.02      2.23 o 
   6   6   5       10.14        7.99      0.93 o 
   7   6   5       85.13       83.53      2.96 o 
   8   6   5       11.38       10.75      1.60 o 
   9   6   5        0.04        0.23      1.09 o 
  10   6   5       23.90       28.18      2.67 o 
  -8   7   5       11.26       14.18      2.18 o 
  -7   7   5        1.09        2.26      1.48 o 
  -6   7   5        7.87        9.18      1.75 o 
  -5   7   5        3.82        3.32      1.27 o 
  -4   7   5      201.37      176.39      5.07 o 
  -3   7   5      107.61       86.51      2.94 o 
  -2   7   5        5.73        3.73      0.73 o 
  -1   7   5        0.50        0.59      0.64 o 
   0   7   5      902.35      865.54     20.53 o 
   1   7   5      546.98      531.37     12.90 o 
   2   7   5      189.56      186.54      5.10 o 
   3   7   5      195.77      197.35      5.34 o 
   4   7   5        5.23        4.47      0.83 o 
   5   7   5       17.20       16.12      1.27 o 
   6   7   5       88.00       71.53      2.63 o 
   7   7   5        4.57        4.59      0.97 o 
   8   7   5       19.48       18.40      2.09 o 
   9   7   5        0.17        1.14      1.24 o 
  10   7   5        0.01        1.43      1.51 o 
  -7   8   5        1.67        1.20      1.61 o 
  -6   8   5        0.78        0.65      1.40 o 
  -5   8   5       22.60       32.60      2.85 o 
  -4   8   5        4.31        2.51      1.23 o 
  -3   8   5       45.05       35.70      2.35 o 
  -2   8   5      136.98      111.76      3.59 o 
  -1   8   5        1.86        1.32      0.71 o 
   0   8   5      160.45      155.98      5.71 o 
   1   8   5      212.22      224.56      6.09 o 
   2   8   5      522.11      522.13     12.85 o 
   3   8   5      124.21      113.56      3.60 o 
   4   8   5        1.88        2.11      0.76 o 
   5   8   5       13.42       12.34      1.18 o 
   6   8   5        7.40        6.14      1.00 o 
   7   8   5       24.49       26.36      1.83 o 
   8   8   5        0.52       -0.44      1.19 o 
   9   8   5       15.39       22.65      2.65 o 
  -6   9   5       39.85       48.70      3.75 o 
  -5   9   5       41.28       45.36      3.34 o 
  -4   9   5        1.30        1.15      1.20 o 
  -3   9   5        0.02        0.84      0.86 o 
  -2   9   5        4.74        4.25      0.94 o 
  -1   9   5        0.51       -0.71      0.71 o 
   0   9   5        0.15       -0.42      0.67 o 
   1   9   5       33.80       30.39      1.79 o 
   2   9   5       35.83       34.84      1.87 o 
   3   9   5       48.23       50.56      2.26 o 
   4   9   5        4.19        4.60      0.99 o 
   5   9   5       13.09       11.34      1.18 o 
   6   9   5       13.02       11.98      1.25 o 
   7   9   5       12.68       13.71      2.02 o 
  -4  10   5        2.39        3.62      1.58 o 
  -3  10   5        0.00       -1.22      1.25 o 
  -2  10   5       13.07       11.24      1.84 o 
  -1  10   5        0.08       -0.61      0.82 o 
   0  10   5       23.44       27.10      2.04 o 
   1  10   5        0.53       -0.16      0.78 o 
   2  10   5        4.67        5.16      1.02 o 
   3  10   5        1.22        1.75      0.89 o 
   4  10   5        0.46       -0.80      0.80 o 
   5  10   5        0.74        0.89      0.88 o 
   6  10   5        0.75        1.29      1.29 o 
  -1  11   5        3.37        5.97      1.68 o 
   0  11   5        1.01        1.72      1.40 o 
   1  11   5        6.18        5.48      1.09 o 
   2  11   5        0.24       -0.31      0.84 o 
   3  11   5       13.68       11.01      1.93 o 
  -4  -8   6        0.24       -1.27      1.27 o 
  -3  -8   6        0.79        0.02      1.35 o 
  -2  -8   6        0.57        0.39      1.21 o 
  -1  -8   6        0.00        0.65      1.27 o 
   0  -8   6        0.03       -0.77      1.15 o 
   1  -8   6        4.39        2.97      1.39 o 
   2  -8   6        2.42        2.19      1.39 o 
   3  -8   6       27.42       30.79      2.84 o 
   4  -8   6       37.33       43.67      3.49 o 
  -5  -7   6        2.83        3.74      1.50 o 
  -4  -7   6        0.05       -0.76      1.17 o 
  -3  -7   6        0.01        0.56      1.16 o 
  -2  -7   6        0.51        0.07      1.14 o 
  -1  -7   6        0.00        0.53      1.09 o 
   0  -7   6        0.84        0.32      1.07 o 
   1  -7   6        2.10        1.04      1.08 o 
   2  -7   6       18.65       20.94      2.23 o 
   3  -7   6       90.81       97.31      4.77 o 
   4  -7   6       40.69       46.98      3.36 o 
   5  -7   6        3.29       -0.62      1.29 o 
   6  -7   6        6.37        6.77      1.79 o 
  -7  -6   6        0.25       -0.87      1.43 o 
  -6  -6   6        0.23       -1.34      1.34 o 
  -5  -6   6        0.34       -0.74      1.21 o 
  -4  -6   6        0.17       -0.54      1.16 o 
  -3  -6   6        0.22       -0.27      1.06 o 
  -2  -6   6       19.09       18.96      1.97 o 
  -1  -6   6        6.73        4.75      1.13 o 
   0  -6   6        3.46        3.38      1.06 o 
   1  -6   6        3.17        3.79      0.71 o 
   2  -6   6        0.47        0.86      0.62 o 
   3  -6   6        4.18        3.95      0.83 o 
   4  -6   6        0.05        0.58      1.18 o 
   5  -6   6        0.31        0.05      1.20 o 
   6  -6   6        7.59        9.04      1.72 o 
   7  -6   6        4.50        2.44      1.51 o 
  -7  -5   6        4.75        3.94      1.46 o 
  -6  -5   6        4.33        4.81      1.47 o 
  -5  -5   6       15.80       14.43      1.71 o 
  -4  -5   6        1.04        0.55      1.04 o 
  -3  -5   6        0.51        0.19      0.98 o 
  -2  -5   6        1.29        4.63      1.11 o 
  -1  -5   6       18.62       20.55      1.74 o 
   0  -5   6       14.27       12.23      1.28 o 
   1  -5   6        6.56        6.90      0.76 o 
   2  -5   6        9.93        9.83      1.16 o 
   3  -5   6        0.81        0.75      0.63 o 
   4  -5   6       12.17       13.83      1.09 o 
   5  -5   6        3.00        1.72      0.80 o 
   6  -5   6        7.01        6.79      1.56 o 
   7  -5   6        5.18        3.45      1.47 o 
   8  -5   6        0.45        0.90      1.43 o 
  -8  -4   6        0.51        1.06      1.45 o 
  -7  -4   6        1.42        2.87      1.38 o 
  -6  -4   6        9.51        7.31      1.52 o 
  -5  -4   6        0.06       -0.31      1.01 o 
  -4  -4   6       15.25       17.39      1.85 o 
  -3  -4   6       86.02       77.85      3.54 o 
  -2  -4   6      676.29      663.28     22.17 o 
  -1  -4   6      145.12      133.30      5.04 o 
   0  -4   6       25.71       26.36      1.53 o 
   1  -4   6        2.37        2.17      0.42 o 
   2  -4   6        0.10        0.16      0.48 o 
   3  -4   6        0.56        0.47      0.55 o 
   4  -4   6        0.30        0.84      0.63 o 
   5  -4   6       26.43       30.51      1.54 o 
   6  -4   6       19.60       19.22      2.15 o 
   7  -4   6       16.46       14.40      1.89 o 
   8  -4   6        7.05        7.87      1.64 o 
   9  -4   6        0.00        0.40      1.46 o 
  -9  -3   6        2.38        3.29      1.60 o 
  -8  -3   6        0.69        1.53      1.37 o 
  -7  -3   6       23.05       21.71      2.31 o 
  -6  -3   6        3.76        2.77      1.16 o 
  -5  -3   6        8.65        5.80      1.18 o 
  -4  -3   6        0.01       -0.83      0.83 o 
  -3  -3   6      207.68      190.04      6.95 o 
  -2  -3   6      883.15      902.75     21.00 o 
  -1  -3   6      196.87      195.45      5.92 o 
   0  -3   6        0.00        0.48      0.50 o 
   1  -3   6       53.56       51.52      1.28 o 
   2  -3   6      238.14      244.11      4.70 o 
   3  -3   6        4.01        3.88      0.48 o 
   4  -3   6        4.95        4.54      0.69 o 
   5  -3   6        6.58        6.49      1.20 o 
   6  -3   6        0.41        0.08      1.01 o 
   7  -3   6       87.02       80.72      4.20 o 
   8  -3   6        8.13        5.47      1.49 o 
   9  -3   6        0.02       -0.64      1.28 o 
  -9  -2   6        1.01        0.75      1.40 o 
  -8  -2   6        0.06       -0.30      1.19 o 
  -7  -2   6        0.21        0.11      1.13 o 
  -6  -2   6        0.74       -0.92      0.98 o 
  -5  -2   6        0.62        1.38      0.99 o 
  -4  -2   6        6.17        5.22      1.02 o 
  -3  -2   6        9.93        7.97      1.10 o 
  -2  -2   6       22.98       21.64      1.56 o 
  -1  -2   6        7.92        9.37      0.52 o 
   1  -2   6       46.54       49.08      1.10 o 
   2  -2   6        5.09        6.15      0.40 o 
   3  -2   6        0.00        0.44      0.40 o 
   4  -2   6        9.86       10.38      0.69 o 
   5  -2   6        0.05        0.30      0.80 o 
   6  -2   6       35.22       33.21      2.38 o 
   7  -2   6      213.23      189.81      7.62 o 
   8  -2   6       24.06       20.00      2.28 o 
   9  -2   6       11.20        9.16      1.84 o 
  10  -2   6        2.00        2.36      1.62 o 
  -9  -1   6        0.09       -1.39      1.39 o 
  -8  -1   6        6.35        3.92      1.51 o 
  -7  -1   6        0.10       -0.71      1.11 o 
  -6  -1   6        2.72        1.78      1.10 o 
  -5  -1   6        5.25        5.31      1.12 o 
  -4  -1   6        4.94        4.77      0.89 o 
  -3  -1   6        5.13        7.92      1.12 o 
  -2  -1   6        2.00        0.45      0.30 o 
   1  -1   6       23.34       20.39      1.20 o 
   2  -1   6      178.55      185.43      3.85 o 
   3  -1   6        3.36        5.80      0.43 o 
   4  -1   6       15.51       20.40      1.55 o 
   5  -1   6        0.17       -0.66      0.71 o 
   6  -1   6       72.80       59.60      3.17 o 
   7  -1   6        2.79        3.10      1.20 o 
   8  -1   6        9.80        8.22      1.57 o 
   9  -1   6        2.53        2.06      1.28 o 
  10  -1   6        0.25        0.09      1.27 o 
  -9   0   6       28.61       29.86      2.86 o 
  -8   0   6       70.48       69.30      3.95 o 
  -7   0   6       10.26       11.13      1.65 o 
  -6   0   6       43.16       48.55      2.88 o 
  -5   0   6        0.30        0.29      0.80 o 
  -4   0   6       10.26        9.44      0.74 o 
  -3   0   6        7.72        8.98      1.36 o 
  -2   0   6       33.86       33.99      1.88 o 
   0   0   6       70.04       72.23      2.38 o 
   1   0   6       44.12       39.36      1.64 o 
   2   0   6      154.18      152.40      2.85 o 
   3   0   6        0.18        0.06      0.27 o 
   4   0   6      365.68      390.75     15.06 o 
   5   0   6       36.54       34.33      3.19 o 
   6   0   6      130.30      131.39      5.45 o 
   7   0   6       88.16       77.39      3.83 o 
   8   0   6        1.00        0.95      1.14 o 
   9   0   6        0.05        0.86      1.10 o 
  10   0   6        2.36        0.93      1.42 o 
  -9   1   6        7.77        6.52      1.80 o 
  -8   1   6      182.26      195.83      8.16 o 
  -7   1   6       27.32       28.92      2.43 o 
  -6   1   6        0.82        1.04      1.07 o 
  -5   1   6       31.19       34.34      2.23 o 
  -4   1   6        2.79        3.96      0.61 o 
  -3   1   6        0.32        0.53      0.39 o 
  -2   1   6      467.82      498.74     15.20 o 
  -1   1   6       36.92       36.07      1.03 o 
   0   1   6       23.36       23.44      1.10 o 
   1   1   6      116.24      132.46      3.87 o 
   2   1   6      102.26       95.42      1.87 o 
   3   1   6       55.74       58.21      1.62 o 
   4   1   6        2.23        3.51      0.40 o 
   5   1   6        1.76        1.82      0.58 o 
   6   1   6      461.11      461.34     15.97 o 
   7   1   6        3.95        1.90      1.08 o 
   8   1   6       38.91       39.43      2.70 o 
   9   1   6        7.51        8.13      1.51 o 
  10   1   6        2.53        2.74      1.49 o 
  11   1   6       22.58       25.77      2.93 o 
  -9   2   6        0.25       -0.07      1.43 o 
  -8   2   6        0.51       -0.71      1.20 o 
  -7   2   6       17.05       14.74      1.86 o 
  -6   2   6      371.14      372.73     13.35 o 
  -5   2   6       47.77       49.66      2.80 o 
  -4   2   6        0.76        0.88      0.56 o 
  -3   2   6      258.80      281.33     10.88 o 
  -2   2   6       79.59       90.91      2.49 o 
  -1   2   6      271.73      291.75      5.14 o 
   0   2   6       24.97       23.58      0.66 o 
   1   2   6     1004.57     1116.99     25.80 o 
   2   2   6     1251.66     1386.91     27.01 o 
   3   2   6       16.62       20.47      1.33 o 
   4   2   6        6.25        6.82      0.71 o 
   5   2   6      128.94      131.94      3.90 o 
   6   2   6      222.43      219.16      8.20 o 
   7   2   6       68.37       61.45      3.29 o 
   8   2   6        8.16        6.30      1.34 o 
   9   2   6       19.88       20.97      2.28 o 
  10   2   6        0.12       -0.93      1.11 o 
  11   2   6        0.33        0.14      1.48 o 
  -9   3   6       15.05       18.74      2.41 o 
  -8   3   6        6.90        5.95      1.71 o 
  -7   3   6       43.59       42.74      2.97 o 
  -6   3   6       61.68       59.67      3.46 o 
  -5   3   6        1.24        1.18      1.01 o 
  -4   3   6        6.50        4.74      0.99 o 
  -3   3   6       25.58       23.99      0.98 o 
  -2   3   6        0.37        0.55      0.29 o 
  -1   3   6      144.76      140.76      5.83 o 
   0   3   6      302.64      267.46      6.48 o 
   1   3   6       86.71       97.77      2.24 o 
   2   3   6        0.72        0.73      0.28 o 
   3   3   6        7.74        7.29      0.39 o 
   4   3   6      190.41      196.57      8.50 o 
   5   3   6        1.41        1.76      0.48 o 
   6   3   6       18.15       18.83      1.28 o 
   7   3   6      300.43      267.49      9.96 o 
   8   3   6       17.89       19.58      2.01 o 
   9   3   6        6.51        7.04      1.52 o 
  10   3   6        5.25        8.66      1.72 o 
  11   3   6       16.71       27.80      2.93 o 
  -9   4   6        0.00        0.19      1.48 o 
  -8   4   6        7.07        6.45      1.61 o 
  -7   4   6       41.77       36.84      2.94 o 
  -6   4   6        2.43        0.12      1.22 o 
  -5   4   6       11.03        9.19      1.47 o 
  -4   4   6       19.16       19.67      1.76 o 
  -3   4   6       21.84       27.34      1.25 o 
  -2   4   6      368.10      381.74     10.67 o 
  -1   4   6       80.70       72.31      1.81 o 
   0   4   6      185.56      180.57      4.24 o 
   1   4   6        5.48        5.81      0.33 o 
   2   4   6       96.55      114.61      2.98 o 
   3   4   6       63.43       68.84      1.72 o 
   4   4   6       98.00       83.77      3.65 o 
   5   4   6       15.65       12.57      1.15 o 
   6   4   6      216.45      210.96      5.57 o 
   7   4   6       45.41       42.07      2.82 o 
   8   4   6       31.96       27.17      2.31 o 
   9   4   6        2.44        3.31      1.23 o 
  10   4   6        4.28        4.40      1.50 o 
  11   4   6       29.17       32.47      3.02 o 
  -8   5   6        3.91        3.52      1.51 o 
  -7   5   6        3.98        6.65      1.53 o 
  -6   5   6        0.02       -0.03      1.22 o 
  -5   5   6       31.13       27.70      2.33 o 
  -4   5   6        9.44       10.23      1.38 o 
  -3   5   6       47.16       46.91      1.82 o 
  -2   5   6        2.56        1.36      0.50 o 
  -1   5   6        2.35        3.00      0.51 o 
   0   5   6        4.60        4.07      0.99 o 
   1   5   6      109.69      115.51      8.25 o 
   2   5   6      216.89      211.59      5.38 o 
   3   5   6       27.92       21.31      1.16 o 
   4   5   6       13.70       11.13      1.09 o 
   5   5   6      117.88      131.85      3.77 o 
   6   5   6        0.51       -0.47      0.56 o 
   7   5   6       57.42       56.82      3.29 o 
   8   5   6        0.29        0.97      1.07 o 
   9   5   6        3.75        4.36      1.35 o 
  10   5   6        2.95        4.10      1.64 o 
  -8   6   6        4.16        7.85      1.93 o 
  -7   6   6        4.94        4.96      1.52 o 
  -6   6   6        0.00       -0.47      1.19 o 
  -5   6   6       90.42       76.77      4.10 o 
  -4   6   6       39.34       33.69      2.49 o 
  -3   6   6        6.68        8.83      0.89 o 
  -2   6   6        3.69        6.05      0.74 o 
  -1   6   6      129.35      140.07      5.66 o 
   0   6   6       19.20       17.16      1.24 o 
   1   6   6      256.86      251.51      6.40 o 
   2   6   6      229.00      210.74      5.49 o 
   3   6   6        2.18        1.08      0.61 o 
   4   6   6       24.67       19.66      1.97 o 
   5   6   6        5.89        5.48      0.83 o 
   6   6   6        0.58        2.00      0.74 o 
   7   6   6       21.62       18.61      1.98 o 
   8   6   6        1.46        2.87      1.19 o 
   9   6   6        9.14        9.64      1.67 o 
  10   6   6       26.76       37.25      3.19 o 
  -7   7   6       34.11       38.77      3.31 o 
  -6   7   6        4.21        6.12      1.64 o 
  -5   7   6       11.46       13.44      1.76 o 
  -4   7   6       12.87        9.27      1.63 o 
  -3   7   6        2.28        1.98      1.11 o 
  -2   7   6       90.72       88.87      5.36 o 
  -1   7   6      105.85       98.54      3.08 o 
   0   7   6      168.92      159.07      7.35 o 
   1   7   6     1040.91     1012.20     36.70 o 
   2   7   6      200.59      197.36      5.34 o 
   3   7   6      341.06      335.10      8.50 o 
   4   7   6       53.01       42.44      1.89 o 
   5   7   6      130.85      108.28      3.42 o 
   6   7   6       26.54       18.99      2.10 o 
   7   7   6        9.70        9.12      1.56 o 
   8   7   6       19.95       23.35      2.35 o 
   9   7   6        0.24        0.55      1.33 o 
  10   7   6        8.76       11.05      1.98 o 
  -7   8   6       15.42       17.90      2.48 o 
  -6   8   6        0.14        1.42      1.49 o 
  -5   8   6        8.00        6.63      1.64 o 
  -4   8   6       14.17       13.35      1.89 o 
  -3   8   6       17.53       11.92      1.71 o 
  -2   8   6       82.77       70.75      3.83 o 
  -1   8   6        5.50        3.89      0.81 o 
   0   8   6       67.47       63.00      2.40 o 
   1   8   6      601.15      603.18     14.68 o 
   2   8   6        0.18        0.21      0.76 o 
   3   8   6       10.98       10.23      1.04 o 
   4   8   6       44.11       34.57      2.51 o 
   5   8   6      155.07      137.57      4.21 o 
   6   8   6       59.22       56.61      3.43 o 
   7   8   6        4.70        5.14      1.40 o 
   8   8   6        0.06        1.47      1.23 o 
   9   8   6        2.10        2.73      1.42 o 
  -6   9   6        1.35        2.12      1.63 o 
  -5   9   6        4.31        3.03      1.58 o 
  -4   9   6        0.88        1.87      1.38 o 
  -3   9   6       38.78       30.82      2.57 o 
  -2   9   6        9.87        7.86      1.51 o 
  -1   9   6        1.94        1.85      1.14 o 
   0   9   6        8.64        7.56      1.00 o 
   1   9   6      134.86      131.41      4.07 o 
   2   9   6       19.38       20.14      1.54 o 
   3   9   6       47.05       46.20      2.13 o 
   4   9   6        0.00        0.10      0.80 o 
   5   9   6        0.36        0.53      1.07 o 
   6   9   6        2.12        3.58      1.30 o 
   7   9   6        3.46        1.43      1.39 o 
   8   9   6        0.74        1.50      1.40 o 
  -5  10   6        2.72        3.75      1.73 o 
  -4  10   6        3.06        3.52      1.63 o 
  -3  10   6        0.69        0.27      1.22 o 
  -2  10   6       27.62       27.86      2.61 o 
  -1  10   6       11.14       12.63      1.87 o 
   0  10   6       18.67       20.40      2.36 o 
   1  10   6       11.53        9.44      1.62 o 
   2  10   6        5.62        7.31      1.59 o 
   3  10   6        0.55        0.26      1.14 o 
   4  10   6        0.82        0.52      1.17 o 
   5  10   6        0.00        0.91      1.21 o 
   6  10   6        0.06        1.94      1.32 o 
   7  10   6        0.11        0.46      1.24 o 
  -3  11   6        6.01        9.12      1.89 o 
  -2  11   6       10.72       14.55      2.05 o 
  -1  11   6       12.56       16.39      2.19 o 
   0  11   6        5.95        4.96      1.57 o 
   1  11   6        4.70        4.86      1.54 o 
   2  11   6        0.11       -0.88      1.25 o 
   3  11   6        8.11        6.36      1.70 o 
   4  11   6        2.50        1.25      1.35 o 
   5  11   6        1.21        0.56      1.49 o 
  -1  -8   7        9.72       10.61      1.76 o 
   0  -8   7        0.20        0.07      1.23 o 
   1  -8   7        0.16       -1.06      1.22 o 
  -4  -7   7        1.36        1.52      1.44 o 
  -3  -7   7        0.02       -1.21      1.24 o 
  -2  -7   7        0.60       -0.09      1.19 o 
  -1  -7   7        4.23        3.61      1.30 o 
   0  -7   7        0.79        1.87      1.21 o 
   1  -7   7        0.23       -0.97      0.97 o 
   2  -7   7        4.03        4.07      1.29 o 
   3  -7   7       10.88       13.04      1.86 o 
   4  -7   7       19.11       16.77      2.08 o 
  -5  -6   7        0.09        0.42      1.40 o 
  -4  -6   7        1.40        2.93      1.32 o 
  -3  -6   7        1.77        1.33      1.20 o 
  -2  -6   7       26.83       26.30      2.26 o 
  -1  -6   7       44.51       41.61      2.59 o 
   0  -6   7        2.43        2.99      1.07 o 
   1  -6   7        0.03        0.28      0.94 o 
   2  -6   7        2.18        2.26      1.07 o 
   3  -6   7       19.42       20.21      2.05 o 
   4  -6   7       14.56       14.16      1.81 o 
   5  -6   7        3.45        2.32      1.40 o 
   6  -6   7       11.47       11.83      1.90 o 
  -6  -5   7        7.03        7.08      1.68 o 
  -5  -5   7        0.73        1.25      1.20 o 
  -4  -5   7       35.04       33.61      2.54 o 
  -3  -5   7        8.23        6.08      1.32 o 
  -2  -5   7       58.98       51.20      2.78 o 
  -1  -5   7        0.64        0.35      0.89 o 
   0  -5   7       24.91       26.38      1.92 o 
   1  -5   7        1.87        1.88      0.72 o 
   2  -5   7       36.70       40.36      1.64 o 
   3  -5   7        9.82       11.82      1.00 o 
   4  -5   7        8.54        9.69      1.48 o 
   5  -5   7        4.44        3.14      1.36 o 
   6  -5   7        1.55       -0.21      1.26 o 
   7  -5   7        3.77        4.57      1.56 o 
  -7  -4   7        7.14        4.25      1.51 o 
  -6  -4   7       16.88       14.00      1.84 o 
  -5  -4   7       15.46       17.74      2.08 o 
  -4  -4   7       12.49       13.41      1.53 o 
  -3  -4   7        9.47       10.16      1.27 o 
  -2  -4   7        0.11        0.91      0.86 o 
  -1  -4   7        0.71        0.52      0.75 o 
   0  -4   7        3.15        3.37      0.80 o 
   1  -4   7       24.79       23.06      1.17 o 
   2  -4   7       55.20       57.41      1.90 o 
   3  -4   7        1.05        0.72      0.58 o 
   4  -4   7        2.05        1.71      0.71 o 
   5  -4   7        2.92        2.72      0.89 o 
   6  -4   7        1.29        1.30      1.19 o 
   7  -4   7        0.44        0.04      1.21 o 
   8  -4   7        3.79        5.68      1.65 o 
  -8  -3   7        0.56        0.42      1.40 o 
  -7  -3   7        0.07        0.12      1.21 o 
  -6  -3   7        0.02       -0.23      1.07 o 
  -5  -3   7        0.34       -0.93      0.97 o 
  -4  -3   7        8.53        8.39      1.23 o 
  -3  -3   7       42.20       44.38      2.41 o 
  -2  -3   7       30.83       31.08      1.85 o 
  -1  -3   7        2.25        2.67      0.44 o 
   0  -3   7       13.41       13.55      0.74 o 
   1  -3   7       35.38       36.28      1.11 o 
   2  -3   7      145.71      152.78      3.07 o 
   3  -3   7       74.61       77.31      2.30 o 
   4  -3   7       24.38       25.40      1.66 o 
   5  -3   7        1.86        1.85      1.04 o 
   6  -3   7        3.90        4.57      1.30 o 
   7  -3   7        3.70        4.88      1.37 o 
   8  -3   7        0.50       -0.31      1.14 o 
   9  -3   7        3.53        6.08      1.75 o 
  -8  -2   7        0.71        2.66      1.45 o 
  -7  -2   7        0.57        0.12      1.19 o 
  -6  -2   7        2.41        3.85      1.30 o 
  -5  -2   7        1.67        1.47      1.02 o 
  -4  -2   7        1.11        0.07      0.83 o 
  -3  -2   7       21.07       18.21      1.55 o 
  -2  -2   7        7.23        5.90      0.98 o 
  -1  -2   7        3.17        4.67      0.36 o 
   1  -2   7        0.41       -0.17      0.29 o 
   2  -2   7       10.78       11.11      0.58 o 
   3  -2   7       19.75       20.71      0.86 o 
   4  -2   7       33.53       34.65      1.45 o 
   5  -2   7       16.27       11.60      1.40 o 
   6  -2   7       18.26       15.62      1.70 o 
   7  -2   7        0.58        0.36      1.09 o 
   8  -2   7        6.67        6.79      1.56 o 
   9  -2   7        7.30       10.74      1.93 o 
  -8  -1   7        4.57        4.10      1.55 o 
  -7  -1   7        0.43       -0.67      1.15 o 
  -6  -1   7        5.88        5.81      1.32 o 
  -5  -1   7        3.64        4.10      1.11 o 
  -4  -1   7        0.74        0.21      0.83 o 
  -3  -1   7       10.96       11.70      0.87 o 
  -2  -1   7      211.66      208.48     10.11 o 
   0  -1   7       13.11       11.71      1.02 o 
   1  -1   7       42.82       43.00      1.90 o 
   2  -1   7        0.17        0.49      0.24 o 
   3  -1   7       32.81       34.06      1.03 o 
   4  -1   7       22.93       24.82      1.25 o 
   5  -1   7       34.97       32.03      2.08 o 
   6  -1   7      167.35      173.92      6.83 o 
   7  -1   7      124.43      120.29      5.35 o 
   8  -1   7       31.56       29.03      2.59 o 
   9  -1   7        4.64        6.66      1.66 o 
  10  -1   7        6.21        5.15      1.74 o 
  -9   0   7        0.30        0.79      1.56 o 
  -8   0   7       16.54       18.66      2.19 o 
  -7   0   7       17.51       19.66      2.28 o 
  -6   0   7       36.41       43.24      2.76 o 
  -5   0   7        0.02       -0.84      0.84 o 
  -4   0   7       86.50       76.48      3.37 o 
  -3   0   7        0.89        0.99      0.45 o 
  -2   0   7       13.12        9.55      0.63 o 
   0   0   7      104.84      103.58      3.30 o 
   1   0   7       53.70       46.98      1.92 o 
   2   0   7      383.56      380.19      6.77 o 
   3   0   7       28.09       26.33      1.46 o 
   4   0   7       36.31       36.63      1.43 o 
   5   0   7       16.68       15.67      1.63 o 
   6   0   7      131.46      123.95      5.24 o 
   7   0   7       45.79       44.72      2.87 o 
   8   0   7        2.00        3.56      1.30 o 
   9   0   7       27.24       26.84      2.58 o 
  10   0   7        0.71        0.60      1.34 o 
  -9   1   7       19.18       22.28      2.61 o 
  -8   1   7       26.81       29.69      2.88 o 
  -7   1   7      144.75      155.26      6.62 o 
  -6   1   7       62.18       63.77      3.43 o 
  -5   1   7       75.44       78.66      3.66 o 
  -4   1   7      292.67      295.24     10.40 o 
  -3   1   7      133.65      140.90      5.60 o 
  -2   1   7       71.45       70.41      1.97 o 
  -1   1   7       27.64       20.14      0.59 o 
   0   1   7      131.81      136.17      3.99 o 
   1   1   7       73.25       82.92      2.74 o 
   2   1   7       82.20       80.35      1.66 o 
   3   1   7      192.11      204.22      4.70 o 
   4   1   7        0.88       -0.06      0.34 o 
   5   1   7       95.66       96.87      4.10 o 
   6   1   7      647.98      624.31     21.26 o 
   7   1   7       54.75       53.08      3.04 o 
   8   1   7       18.29       18.70      2.11 o 
   9   1   7       29.31       29.95      2.69 o 
  10   1   7        6.72        3.91      1.60 o 
  -9   2   7        0.55        0.47      1.41 o 
  -8   2   7        1.09       -0.41      1.43 o 
  -7   2   7       10.96        6.89      1.61 o 
  -6   2   7        3.59        4.39      1.24 o 
  -5   2   7       13.57       15.89      1.79 o 
  -4   2   7        5.71        5.08      1.04 o 
  -3   2   7      211.14      216.19      8.77 o 
  -2   2   7       52.63       56.37      1.26 o 
  -1   2   7       10.43       14.18      0.56 o 
   0   2   7       46.68       46.12      1.20 o 
   1   2   7      265.62      278.43      7.14 o 
   2   2   7       40.35       38.50      0.97 o 
   3   2   7        3.93        3.28      0.38 o 
   4   2   7       16.55       18.81      0.83 o 
   5   2   7      999.23     1011.32     33.56 o 
   6   2   7      585.62      578.63     19.82 o 
   7   2   7        0.73        1.23      1.03 o 
   8   2   7        8.85       10.89      1.51 o 
   9   2   7        0.65        0.53      1.09 o 
  10   2   7       35.02       36.29      2.95 o 
  -9   3   7        0.21        0.68      1.58 o 
  -8   3   7        1.60        0.21      1.28 o 
  -7   3   7       75.43       69.10      3.97 o 
  -6   3   7       46.66       40.93      2.87 o 
  -5   3   7        0.16       -0.93      0.93 o 
  -4   3   7       71.24       65.95      3.23 o 
  -3   3   7        1.88        2.06      0.59 o 
  -2   3   7        0.31       -0.02      0.24 o 
  -1   3   7        0.19        0.22      0.38 o 
   0   3   7       22.73       26.61      1.40 o 
   1   3   7       27.72       32.78      1.79 o 
   2   3   7       89.93       88.88      1.86 o 
   3   3   7       10.26       12.86      0.67 o 
   4   3   7       38.59       39.28      1.17 o 
   5   3   7       63.79       60.54      3.00 o 
   6   3   7      342.94      317.65     11.45 o 
   7   3   7       86.64       83.86      4.03 o 
   8   3   7       15.47       13.98      1.66 o 
   9   3   7        0.59        2.06      1.29 o 
  10   3   7        0.12       -0.58      1.27 o 
  -8   4   7        0.12       -0.67      1.34 o 
  -7   4   7        3.73        2.02      1.44 o 
  -6   4   7       19.20       18.29      2.01 o 
  -5   4   7        1.46       -1.02      1.02 o 
  -4   4   7        8.85        7.04      1.15 o 
  -3   4   7        3.17        2.96      0.91 o 
  -2   4   7       50.00       58.22      4.16 o 
  -1   4   7       35.79       38.74      3.17 o 
   0   4   7       16.86       13.13      1.27 o 
   1   4   7       80.52       84.99      2.34 o 
   2   4   7       95.94       86.56      2.11 o 
   3   4   7        3.40        3.63      0.43 o 
   4   4   7       29.42       27.07      1.28 o 
   5   4   7       32.60       26.92      2.01 o 
   6   4   7       15.28       12.14      1.48 o 
   7   4   7       72.64       68.58      3.62 o 
   8   4   7       17.52       18.00      1.97 o 
   9   4   7        8.35       10.13      1.72 o 
  10   4   7       38.91       49.02      3.45 o 
  -8   5   7        0.09        0.39      1.34 o 
  -7   5   7        6.63        7.98      1.64 o 
  -6   5   7        2.65        1.00      1.29 o 
  -5   5   7        4.80        5.63      1.39 o 
  -4   5   7      141.69      133.02      5.65 o 
  -3   5   7        1.01        1.08      0.85 o 
  -2   5   7       13.46       15.99      1.63 o 
  -1   5   7        0.81        1.35      0.47 o 
   0   5   7       65.32       65.61      2.24 o 
   1   5   7      282.12      287.99      6.18 o 
   2   5   7      164.16      170.68      3.25 o 
   3   5   7      553.87      552.71     13.16 o 
   4   5   7       19.63       20.25      1.17 o 
   5   5   7        0.00       -0.38      0.75 o 
   6   5   7      203.09      168.34      6.77 o 
   7   5   7       12.97       11.79      1.55 o 
   8   5   7        0.06        0.69      1.05 o 
   9   5   7       11.84       15.65      2.03 o 
  10   5   7       13.68       13.23      2.00 o 
  -8   6   7        1.41        1.24      1.60 o 
  -7   6   7       14.92       16.80      2.23 o 
  -6   6   7        0.01        0.07      1.24 o 
  -5   6   7       27.56       23.86      2.29 o 
  -4   6   7       62.64       53.91      3.26 o 
  -3   6   7       32.27       25.24      2.24 o 
  -2   6   7       49.19       38.80      2.42 o 
  -1   6   7      468.47      452.89     15.73 o 
   0   6   7     1352.61     1329.15     26.36 o 
   1   6   7       84.20       85.16      3.31 o 
   2   6   7       99.89       96.14      2.88 o 
   3   6   7      112.29      116.56      3.39 o 
   4   6   7       19.48       14.70      1.56 o 
   5   6   7       56.53       42.41      2.72 o 
   6   6   7       37.86       27.59      2.22 o 
   7   6   7       58.43       50.34      3.16 o 
   8   6   7        1.11        0.96      1.19 o 
   9   6   7        0.15       -0.58      1.25 o 
  10   6   7        5.56        6.93      1.71 o 
  -7   7   7        2.63        2.95      1.68 o 
  -6   7   7       26.54       31.91      2.91 o 
  -5   7   7        2.67        1.98      1.30 o 
  -4   7   7       15.16       11.11      1.62 o 
  -3   7   7       81.44       62.66      3.58 o 
  -2   7   7        6.93        6.20      1.32 o 
  -1   7   7       33.47       24.42      2.04 o 
   0   7   7      107.57      112.21      2.60 o 
   1   7   7      641.22      610.96     20.95 o 
   2   7   7      371.30      362.04     10.28 o 
   3   7   7       28.89       26.16      2.29 o 
   4   7   7        2.07        2.55      1.05 o 
   5   7   7       23.66       17.87      1.91 o 
   6   7   7       16.31       15.07      1.73 o 
   7   7   7        6.36        4.48      1.34 o 
   8   7   7        1.69        3.97      1.46 o 
   9   7   7      108.28      120.39      5.89 o 
  -6   8   7       12.95       15.21      2.13 o 
  -5   8   7        3.82        6.68      1.68 o 
  -4   8   7        0.01       -0.70      1.07 o 
  -3   8   7        0.02       -1.04      1.04 o 
  -2   8   7       16.69       14.16      1.79 o 
  -1   8   7        0.02       -0.75      0.97 o 
   0   8   7       18.63       21.40      2.11 o 
   1   8   7       29.27       28.79      2.39 o 
   2   8   7       31.48       29.45      2.30 o 
   3   8   7        0.95        0.70      0.96 o 
   4   8   7       11.61        8.22      1.43 o 
   5   8   7       14.96       11.81      1.68 o 
   6   8   7       35.37       36.23      2.76 o 
   7   8   7        0.82        2.00      1.22 o 
   8   8   7        2.61        3.15      1.39 o 
   9   8   7       39.66       53.93      3.73 o 
  -5   9   7        1.66        4.00      1.67 o 
  -4   9   7        0.05        0.07      1.36 o 
  -3   9   7        4.50        2.57      1.30 o 
  -2   9   7        0.00        0.10      1.10 o 
  -1   9   7       31.41       32.41      2.56 o 
   0   9   7        6.31        4.69      1.32 o 
   1   9   7       25.50       24.86      2.25 o 
   2   9   7        9.03        8.45      1.49 o 
   3   9   7        0.79        0.31      1.10 o 
   4   9   7       15.76       16.63      1.93 o 
   5   9   7        1.99        3.01      1.27 o 
   6   9   7        0.59       -0.95      1.23 o 
   7   9   7        0.10       -0.60      1.22 o 
   8   9   7        3.30        4.04      1.67 o 
  -4  10   7       12.27       11.32      2.10 o 
  -3  10   7       18.87       16.46      2.16 o 
  -2  10   7        4.60       10.58      1.90 o 
  -1  10   7        3.81        3.71      1.48 o 
   0  10   7        6.42        8.20      1.64 o 
   1  10   7        2.17        3.95      1.44 o 
   2  10   7       16.99       15.94      2.00 o 
   3  10   7        0.48       -0.40      1.24 o 
   4  10   7        8.20        7.38      1.63 o 
   5  10   7        0.25        1.57      1.42 o 
   6  10   7        0.58        0.02      1.33 o 
   7  10   7       12.96       13.89      2.14 o 
  -3  11   7        2.48        4.71      1.69 o 
  -2  11   7        6.86        7.03      1.94 o 
  -1  11   7       21.63       28.51      2.78 o 
   0  11   7        3.07        3.06      1.40 o 
   1  11   7        0.03       -1.11      1.11 o 
   2  11   7       56.03       62.05      3.96 o 
   3  11   7       36.75       41.91      3.22 o 
   4  11   7        3.86        3.49      1.65 o 
   5  11   7       13.01       16.62      2.20 o 
   6  11   7        0.64       -0.14      1.47 o 
   0  12   7       50.85       59.16      4.16 o 
   1  12   7       21.39       23.39      2.73 o 
   2  12   7        5.57        6.90      1.80 o 
   3  12   7        2.20        1.93      1.70 o 
  -2  -7   8        4.64        2.81      1.38 o 
  -1  -7   8        0.10        0.57      1.22 o 
   1  -7   8        0.50        0.88      1.13 o 
   2  -7   8        0.31        1.09      1.19 o 
  -4  -6   8        0.55       -0.99      1.26 o 
  -3  -6   8        3.42        5.83      1.43 o 
  -2  -6   8       10.79       12.31      1.65 o 
  -1  -6   8        3.98        2.72      1.17 o 
   0  -6   8        0.01       -0.73      0.96 o 
   1  -6   8        1.59        1.57      1.06 o 
   2  -6   8        6.44        5.34      1.26 o 
   3  -6   8        3.68        3.27      1.27 o 
   4  -6   8        0.38       -0.19      1.23 o 
   5  -6   8        3.18        2.35      1.47 o 
  -5  -5   8        3.04        3.06      1.44 o 
  -4  -5   8       21.33       17.26      1.88 o 
  -3  -5   8      115.53      113.87      5.01 o 
  -2  -5   8       83.58       74.01      3.55 o 
  -1  -5   8        0.95       -0.09      0.93 o 
   0  -5   8       10.81        9.78      1.24 o 
   2  -5   8        0.87        0.80      0.91 o 
   3  -5   8        4.26        3.50      1.15 o 
   4  -5   8        2.99        2.71      1.24 o 
   5  -5   8        0.13       -0.55      1.16 o 
   6  -5   8        5.81        5.04      1.57 o 
  -6  -4   8        0.06        0.50      1.30 o 
  -5  -4   8        0.29       -0.38      1.16 o 
  -4  -4   8       19.86       15.93      1.73 o 
  -3  -4   8      136.44      120.40      4.97 o 
  -2  -4   8       83.19       77.98      3.47 o 
  -1  -4   8        5.84        6.27      0.98 o 
   0  -4   8        2.52        2.16      0.57 o 
   1  -4   8       30.94       29.18      1.36 o 
   2  -4   8        4.38        4.15      0.69 o 
   3  -4   8        1.23        0.93      0.66 o 
   4  -4   8        0.37       -0.82      0.93 o 
   5  -4   8        0.01       -0.41      1.08 o 
   6  -4   8       38.21       40.40      3.00 o 
   7  -4   8       23.01       23.42      2.58 o 
  -7  -3   8        0.00       -0.81      1.32 o 
  -6  -3   8        0.16       -0.74      1.19 o 
  -5  -3   8        0.25       -1.03      1.03 o 
  -4  -3   8        1.13       -0.42      0.95 o 
  -3  -3   8        7.35        6.48      1.09 o 
  -2  -3   8        0.47        0.34      0.73 o 
  -1  -3   8       15.82       17.66      1.29 o 
   0  -3   8       13.03       13.71      0.66 o 
   1  -3   8        0.29        1.34      0.47 o 
   2  -3   8        9.25        9.97      0.84 o 
   3  -3   8        6.07        5.94      0.73 o 
   4  -3   8        0.06       -0.60      0.60 o 
   5  -3   8        9.64       10.76      1.47 o 
   6  -3   8      136.62      139.80      6.01 o 
   7  -3   8       11.72        9.15      1.66 o 
   8  -3   8        0.28       -0.03      1.30 o 
  -7  -2   8        2.34        0.87      1.41 o 
  -6  -2   8        2.22        2.08      1.29 o 
  -5  -2   8        0.04        0.10      1.01 o 
  -4  -2   8        0.56        0.42      0.94 o 
  -3  -2   8        0.19        1.36      0.81 o 
  -2  -2   8       12.53       11.23      1.15 o 
  -1  -2   8       25.86       27.30      1.28 o 
   0  -2   8        0.05       -0.48      0.59 o 
   1  -2   8       58.89       57.79      2.50 o 
   2  -2   8       25.38       25.43      0.84 o 
   3  -2   8        1.20        0.36      0.53 o 
   4  -2   8        2.66        2.41      0.65 o 
   5  -2   8       22.37       22.74      2.00 o 
   6  -2   8        4.47        5.47      1.26 o 
   7  -2   8       21.71       20.63      2.16 o 
   8  -2   8        0.13        0.75      1.27 o 
   9  -2   8        1.23        1.09      1.47 o 
  -8  -1   8       18.69       19.00      2.39 o 
  -7  -1   8        7.00        7.83      1.64 o 
  -6  -1   8       11.16       10.37      1.59 o 
  -5  -1   8        0.41       -0.07      0.97 o 
  -4  -1   8        4.44        4.09      0.96 o 
  -3  -1   8        5.84        5.22      0.83 o 
  -2  -1   8        0.16        0.27      0.36 o 
   0  -1   8       25.94       26.20      1.57 o 
   1  -1   8       11.42        9.16      1.02 o 
   2  -1   8       18.30       17.41      0.62 o 
   3  -1   8      129.93      133.97      2.74 o 
   4  -1   8       76.39       77.22      3.35 o 
   5  -1   8       30.14       30.99      2.20 o 
   6  -1   8      123.62      121.06      5.16 o 
   7  -1   8        0.21        0.79      1.08 o 
   8  -1   8        8.50        9.54      1.66 o 
   9  -1   8        3.49        3.03      1.51 o 
  -8   0   8       28.36       35.52      3.06 o 
  -7   0   8        2.39        3.86      1.42 o 
  -6   0   8       17.24       21.06      2.12 o 
  -5   0   8        1.97        2.98      1.08 o 
  -4   0   8        0.54        0.67      0.82 o 
  -3   0   8      112.73      106.72      4.14 o 
  -2   0   8       12.91       13.17      1.46 o 
  -1   0   8        9.74        9.69      0.91 o 
   0   0   8       16.14       11.91      1.05 o 
   1   0   8      121.94      122.78      3.95 o 
   2   0   8       53.03       54.60      1.53 o 
   3   0   8        0.32        0.49      0.33 o 
   4   0   8       47.46       52.71      2.50 o 
   5   0   8      131.23      132.37      5.30 o 
   6   0   8       53.14       50.29      2.91 o 
   7   0   8       13.18       11.86      1.57 o 
   8   0   8       25.52       22.92      2.30 o 
   9   0   8        0.22       -0.18      1.23 o 
  10   0   8       17.47       20.43      2.43 o 
  -8   1   8        0.47        0.80      1.49 o 
  -7   1   8       76.43       81.81      4.34 o 
  -6   1   8       53.53       51.88      3.15 o 
  -5   1   8        0.79        0.49      0.97 o 
  -4   1   8       11.48        9.57      1.19 o 
  -3   1   8       33.16       32.66      1.90 o 
  -2   1   8       11.67       12.10      0.76 o 
  -1   1   8        3.16        3.46      0.30 o 
   0   1   8       79.30       87.84      2.93 o 
   1   1   8      310.41      332.89      9.04 o 
   2   1   8       57.41       54.84      1.26 o 
   3   1   8        3.01        2.23      0.43 o 
   4   1   8       83.51       90.20      4.34 o 
   5   1   8      197.30      190.27      7.10 o 
   6   1   8       47.56       41.24      2.56 o 
   7   1   8       13.82       12.55      1.54 o 
   8   1   8       18.73       18.71      2.14 o 
   9   1   8        0.23       -1.14      1.14 o 
  10   1   8        0.02       -1.28      1.28 o 
  -8   2   8        0.06       -0.33      1.41 o 
  -7   2   8       19.88       20.24      2.37 o 
  -6   2   8        0.02       -1.02      1.02 o 
  -5   2   8        6.45        5.66      1.23 o 
  -4   2   8        0.66       -0.49      0.80 o 
  -3   2   8        6.36        4.93      0.92 o 
  -2   2   8       17.67       18.17      0.71 o 
  -1   2   8       17.70       17.00      0.87 o 
   0   2   8        8.19        8.28      0.46 o 
   1   2   8        0.18        0.41      0.30 o 
   2   2   8        1.08        2.20      0.39 o 
   3   2   8       66.65       64.82      1.59 o 
   4   2   8       63.86       58.58      2.36 o 
   5   2   8       27.95       28.62      2.01 o 
   6   2   8      210.14      208.32      7.93 o 
   7   2   8        2.60        3.30      1.14 o 
   8   2   8        0.65        0.24      0.96 o 
   9   2   8        7.12        7.79      1.61 o 
  10   2   8       17.34       25.92      2.61 o 
  -8   3   8        3.05        1.65      1.40 o 
  -7   3   8        1.03        0.39      1.31 o 
  -6   3   8        1.99       -0.45      1.14 o 
  -5   3   8        1.08        0.06      1.01 o 
  -4   3   8        3.74        5.39      1.10 o 
  -3   3   8       87.05       85.08      2.18 o 
  -2   3   8       63.41       63.83      1.64 o 
  -1   3   8       21.38       22.15      1.96 o 
   0   3   8        4.38        3.54      0.48 o 
   1   3   8        7.42       10.81      0.78 o 
   2   3   8       66.12       63.35      1.79 o 
   3   3   8        3.22        2.94      0.40 o 
   4   3   8        7.65        9.15      1.10 o 
   5   3   8      205.43      198.66      7.45 o 
   6   3   8       14.09       17.31      1.85 o 
   7   3   8       18.86       16.02      1.87 o 
   8   3   8        0.00        0.69      1.06 o 
   9   3   8        2.16        1.33      1.32 o 
  10   3   8       17.03       20.46      2.39 o 
  -8   4   8        0.30        1.39      1.50 o 
  -7   4   8        1.51        2.38      1.45 o 
  -6   4   8       19.14       17.73      2.05 o 
  -5   4   8        4.95        5.06      1.32 o 
  -4   4   8       19.89       20.40      1.95 o 
  -3   4   8       19.02       17.89      1.74 o 
  -2   4   8        0.04        0.01      0.71 o 
  -1   4   8        2.40        2.63      0.56 o 
   0   4   8      131.55      137.04      4.90 o 
   1   4   8       45.73       50.55      4.01 o 
   2   4   8       18.14       15.24      0.76 o 
   3   4   8       81.42       85.61      2.11 o 
   4   4   8       43.75       44.98      2.38 o 
   5   4   8        6.27        9.61      1.27 o 
   6   4   8      109.11      101.73      4.59 o 
   7   4   8        5.36        4.65      1.23 o 
   8   4   8        5.30        6.50      1.43 o 
   9   4   8        5.32        5.89      1.46 o 
  10   4   8        2.27        2.50      1.56 o 
  -7   5   8        0.01       -1.28      1.28 o 
  -6   5   8       33.52       31.12      2.66 o 
  -5   5   8       42.57       38.66      2.82 o 
  -4   5   8       17.76       17.43      1.99 o 
  -3   5   8        0.61       -0.51      0.89 o 
  -2   5   8       32.79       34.00      2.25 o 
  -1   5   8        9.32       10.77      1.26 o 
   0   5   8      155.24      151.68      5.87 o 
   1   5   8      353.07      345.41      7.21 o 
   2   5   8       15.29       18.09      2.44 o 
   3   5   8        0.32       -0.09      0.49 o 
   4   5   8        1.83        2.55      0.71 o 
   5   5   8        0.43        0.52      0.91 o 
   6   5   8       31.40       27.57      2.23 o 
   7   5   8        0.31       -0.49      0.99 o 
   8   5   8        0.03       -0.78      1.01 o 
   9   5   8       49.13       66.06      4.01 o 
  10   5   8        0.19        0.23      1.41 o 
  -7   6   8       28.96       35.90      3.21 o 
  -6   6   8        7.65        8.53      1.77 o 
  -5   6   8        2.20        1.53      1.31 o 
  -4   6   8        0.74        1.17      1.07 o 
  -3   6   8       68.54       67.36      3.62 o 
  -2   6   8      104.84       94.23      4.32 o 
  -1   6   8       69.94       66.04      3.37 o 
   0   6   8      498.37      488.23     16.89 o 
   1   6   8      621.78      625.08     12.64 o 
   2   6   8      224.81      217.74      4.82 o 
   3   6   8      201.57      182.09      7.10 o 
   4   6   8      153.15      126.27      5.35 o 
   5   6   8       55.96       41.72      2.66 o 
   6   6   8        8.37        8.77      1.40 o 
   7   6   8        4.46        4.86      1.34 o 
   8   6   8       22.43       24.48      2.45 o 
   9   6   8       18.14       18.39      2.27 o 
  10   6   8        0.94       -0.03      1.38 o 
  -7   7   8        2.14        3.99      1.79 o 
  -6   7   8        3.30        2.49      1.52 o 
  -5   7   8        8.95        6.40      1.62 o 
  -4   7   8        0.14       -0.66      1.05 o 
  -3   7   8       46.26       42.52      2.97 o 
  -2   7   8        2.71        2.04      1.14 o 
  -1   7   8        3.80        3.53      1.09 o 
   0   7   8      212.53      207.24      8.00 o 
   1   7   8       17.98       15.51      1.80 o 
   2   7   8        0.13       -0.82      0.91 o 
   3   7   8        7.27        6.00      1.31 o 
   4   7   8       97.55       79.55      3.95 o 
   5   7   8      122.57      103.84      4.78 o 
   6   7   8        0.93        0.84      1.11 o 
   7   7   8        2.36        0.83      1.13 o 
   8   7   8        3.94        3.38      1.49 o 
   9   7   8       11.13       11.69      2.01 o 
  -6   8   8        4.47        3.78      1.58 o 
  -5   8   8        3.10        2.89      1.54 o 
  -4   8   8       37.63       38.90      3.07 o 
  -3   8   8       10.77       10.14      1.72 o 
  -2   8   8        5.18        4.89      1.39 o 
  -1   8   8       28.47       28.45      2.42 o 
   0   8   8       31.83       30.75      2.36 o 
   1   8   8       65.38       65.46      3.52 o 
   2   8   8       35.46       32.04      2.39 o 
   3   8   8        3.93        4.30      1.25 o 
   4   8   8       19.65       21.82      2.13 o 
   5   8   8        0.75        1.87      1.10 o 
   6   8   8        0.71        1.01      1.13 o 
   7   8   8        2.45        2.84      1.36 o 
   8   8   8        0.12        0.50      1.35 o 
   9   8   8       34.05       39.92      3.26 o 
  -5   9   8        1.36        2.42      1.66 o 
  -4   9   8        0.63        1.74      1.45 o 
  -3   9   8        3.72        0.41      1.36 o 
  -2   9   8        2.36        3.58      1.45 o 
  -1   9   8       22.49       22.58      2.37 o 
   0   9   8        0.32        1.02      1.19 o 
   1   9   8        7.19        6.94      1.48 o 
   2   9   8        4.18        4.02      1.35 o 
   3   9   8        1.55        1.71      1.14 o 
   4   9   8        1.26        2.94      1.20 o 
   5   9   8        0.97        1.62      1.29 o 
   6   9   8        2.66        3.17      1.41 o 
   7   9   8        0.28        1.35      1.32 o 
   8   9   8        0.56        0.95      1.41 o 
  -4  10   8        1.72        1.44      1.59 o 
  -3  10   8       12.86       14.40      2.13 o 
  -2  10   8        2.74        3.88      1.46 o 
  -1  10   8       18.42       16.93      2.01 o 
   0  10   8        8.33       10.25      1.69 o 
   1  10   8       15.14       17.36      1.99 o 
   2  10   8       20.65       22.94      2.50 o 
   3  10   8        0.05       -0.79      1.12 o 
   4  10   8       19.28       22.98      2.43 o 
   5  10   8        0.09       -1.16      1.16 o 
   6  10   8       16.86       18.15      2.20 o 
   7  10   8       12.99       15.63      2.19 o 
  -2  11   8        3.40        3.49      1.67 o 
  -1  11   8       13.34       17.18      2.35 o 
   0  11   8        0.32        0.08      1.29 o 
   1  11   8        0.02       -1.15      1.15 o 
   2  11   8        8.91       11.82      2.01 o 
   3  11   8       36.93       45.91      3.53 o 
   4  11   8       37.70       41.30      3.31 o 
   5  11   8        9.33       11.78      2.13 o 
  -2  -6   9        4.40        3.03      1.28 o 
  -1  -6   9        0.82       -0.26      1.08 o 
   0  -6   9        0.09       -0.08      1.06 o 
   1  -6   9        7.61        8.60      1.38 o 
   2  -6   9        5.20        4.24      1.30 o 
   3  -6   9        3.28        5.02      1.43 o 
  -4  -5   9        0.93        0.65      1.34 o 
  -3  -5   9        0.54        0.44      1.20 o 
  -2  -5   9        0.13        0.05      1.05 o 
  -1  -5   9        0.15       -0.90      0.90 o 
   0  -5   9        0.79       -0.15      0.89 o 
   1  -5   9       19.42       15.94      1.67 o 
   2  -5   9        7.31        7.65      1.22 o 
   3  -5   9        0.03        1.11      1.01 o 
   4  -5   9        0.07       -1.07      1.07 o 
   5  -5   9        0.11        0.39      1.25 o 
  -5  -4   9        0.61       -0.65      1.24 o 
  -4  -4   9        8.82        8.42      1.50 o 
  -3  -4   9       16.44       18.59      2.03 o 
  -2  -4   9        3.31        2.11      0.98 o 
  -1  -4   9        2.40        1.90      0.85 o 
   0  -4   9        6.69        6.63      0.97 o 
   1  -4   9       22.14       24.78      1.72 o 
   2  -4   9       11.48       10.71      1.20 o 
   3  -4   9        0.42       -0.07      0.88 o 
   4  -4   9        0.32        0.15      0.98 o 
   5  -4   9        0.33        0.81      1.16 o 
   6  -4   9        4.11        5.57      1.52 o 
  -6  -3   9        0.05       -0.20      1.23 o 
  -5  -3   9        1.49        0.72      1.25 o 
  -4  -3   9        1.36        1.35      1.12 o 
  -3  -3   9        1.36        0.97      0.96 o 
  -2  -3   9        5.12        7.47      1.01 o 
  -1  -3   9        0.12        0.06      0.62 o 
   0  -3   9        0.08        0.19      0.45 o 
   1  -3   9        3.96        3.62      0.57 o 
   2  -3   9        0.08        0.32      0.52 o 
   3  -3   9        9.52       10.57      0.95 o 
   4  -3   9        0.29       -0.42      0.89 o 
   5  -3   9        7.03        8.04      1.37 o 
   6  -3   9        9.11        8.24      1.56 o 
   7  -3   9        9.60        7.55      1.60 o 
  -6  -2   9        1.17        0.94      1.28 o 
  -5  -2   9        0.58        0.15      1.11 o 
  -4  -2   9        1.07        0.59      0.98 o 
  -3  -2   9       30.22       29.50      1.94 o 
  -2  -2   9        8.40        6.89      0.88 o 
  -1  -2   9        0.08        0.43      0.48 o 
   0  -2   9        3.29        4.06      0.98 o 
   1  -2   9        2.41        2.50      0.92 o 
   2  -2   9        1.04        1.89      0.50 o 
   3  -2   9        4.74        5.07      0.73 o 
   4  -2   9        0.23       -0.44      0.87 o 
   5  -2   9       57.64       62.80      3.26 o 
   6  -2   9       16.52       17.47      2.03 o 
   7  -2   9       39.46       37.77      2.80 o 
   8  -2   9        0.98        0.42      1.27 o 
  -7  -1   9       24.23       33.73      2.85 o 
  -6  -1   9        3.21        6.70      1.52 o 
  -5  -1   9       34.92       32.51      2.44 o 
  -4  -1   9       14.40       13.19      1.38 o 
  -3  -1   9        5.50        3.13      0.83 o 
  -2  -1   9       20.00       17.61      1.17 o 
  -1  -1   9       50.14       54.02      2.35 o 
   0  -1   9        0.88        1.30      0.72 o 
   1  -1   9      106.78      103.16      3.69 o 
   2  -1   9       34.98       33.69      0.93 o 
   3  -1   9       22.02       21.76      1.09 o 
   4  -1   9        0.11       -0.74      0.74 o 
   5  -1   9       33.01       27.78      2.20 o 
   6  -1   9       38.72       35.75      2.45 o 
   7  -1   9        0.10        0.19      1.15 o 
   8  -1   9        7.58        7.39      1.64 o 
   9  -1   9        5.65        5.01      1.68 o 
  -7   0   9       31.02       31.89      2.87 o 
  -6   0   9        2.20        4.34      1.38 o 
  -5   0   9       76.77       79.97      3.83 o 
  -4   0   9       57.59       56.46      2.80 o 
  -3   0   9       53.52       51.06      2.45 o 
  -2   0   9        1.42        2.03      0.42 o 
  -1   0   9        3.05        2.86      0.74 o 
   0   0   9        0.00       -0.21      0.59 o 
   1   0   9       21.42       20.48      1.51 o 
   2   0   9        3.28        3.80      0.40 o 
   3   0   9        3.14        3.48      0.43 o 
   4   0   9       12.35       12.63      1.36 o 
   5   0   9      349.01      360.12     12.65 o 
   6   0   9        0.06       -0.95      0.95 o 
   7   0   9       35.36       34.83      2.66 o 
   8   0   9        5.61        5.67      1.44 o 
   9   0   9        0.21        1.20      1.32 o 
  -7   1   9        0.50        0.23      1.35 o 
  -6   1   9        6.55        5.29      1.35 o 
  -5   1   9        0.03       -0.74      0.97 o 
  -4   1   9        1.42       -0.58      0.87 o 
  -3   1   9       33.99       31.76      1.90 o 
  -2   1   9        1.65        1.71      0.45 o 
  -1   1   9       19.99       19.76      0.66 o 
   0   1   9       96.11       93.51      3.20 o 
   1   1   9       48.20       50.63      2.16 o 
   2   1   9        0.60        0.11      0.28 o 
   3   1   9       11.11        8.82      0.75 o 
   4   1   9      172.50      176.74      6.49 o 
   5   1   9      439.66      441.65     15.22 o 
   6   1   9       82.81       73.62      3.64 o 
   7   1   9        2.03        2.72      1.16 o 
   8   1   9        0.38        0.71      1.15 o 
   9   1   9       28.70       31.45      2.86 o 
  -7   2   9       10.36        7.01      1.66 o 
  -6   2   9        0.53        0.21      1.14 o 
  -5   2   9       15.06       12.94      1.61 o 
  -4   2   9        4.22        4.01      1.05 o 
  -3   2   9        5.14        5.81      0.88 o 
  -2   2   9        0.90        0.62      0.40 o 
  -1   2   9        0.01        0.08      0.30 o 
   0   2   9        4.19        3.90      0.37 o 
   1   2   9       78.80       80.35      3.02 o 
   2   2   9        0.12        0.27      0.37 o 
   3   2   9        0.10       -0.34      0.41 o 
   4   2   9       16.30       15.81      1.44 o 
   5   2   9       90.81       89.53      3.98 o 
   6   2   9       93.15       92.85      4.29 o 
   7   2   9       14.95       14.78      1.67 o 
   8   2   9        5.33        3.10      1.23 o 
   9   2   9        0.00       -1.22      1.22 o 
  -7   3   9        3.55        4.03      1.52 o 
  -6   3   9        0.02       -0.66      1.18 o 
  -5   3   9        3.63        1.74      1.13 o 
  -4   3   9        1.74        2.34      0.98 o 
  -3   3   9        5.42        4.47      1.01 o 
  -2   3   9       15.47       18.58      0.87 o 
  -1   3   9        0.65        0.47      0.40 o 
   0   3   9       17.02       20.15      1.02 o 
   1   3   9      140.15      148.77      7.01 o 
   2   3   9        1.67        3.28      0.54 o 
   3   3   9        5.80        6.87      0.79 o 
   4   3   9       32.27       31.47      1.96 o 
   5   3   9        3.75        2.57      0.92 o 
   6   3   9      148.91      139.13      5.74 o 
   7   3   9        1.48        2.51      1.12 o 
   8   3   9        3.89        6.20      1.43 o 
   9   3   9       60.81       74.66      4.26 o 
  10   3   9        5.33        6.27      1.75 o 
  -7   4   9        2.11        2.20      1.47 o 
  -6   4   9        5.31        5.97      1.55 o 
  -5   4   9       35.00       34.30      2.62 o 
  -4   4   9        5.43        3.53      1.15 o 
  -3   4   9        3.50        3.44      1.02 o 
  -2   4   9        1.04        1.52      0.84 o 
  -1   4   9       54.18       54.79      2.72 o 
   0   4   9        8.47       10.39      1.16 o 
   1   4   9      318.30      313.64     10.92 o 
   2   4   9      241.46      250.76      5.43 o 
   3   4   9       34.17       26.04      1.15 o 
   4   4   9        0.23       -0.07      0.80 o 
   5   4   9      163.67      137.48      5.61 o 
   6   4   9        0.63        1.38      0.98 o 
   7   4   9        4.59        2.75      1.13 o 
   8   4   9        0.29        0.15      1.11 o 
   9   4   9       27.78       33.74      2.93 o 
  10   4   9        3.10        4.25      1.71 o 
  -7   5   9        2.08        2.46      1.54 o 
  -6   5   9        0.23       -0.15      1.29 o 
  -5   5   9       13.68       10.81      1.70 o 
  -4   5   9       27.92       29.20      2.42 o 
  -3   5   9       59.75       60.18      3.34 o 
  -2   5   9       94.37       93.62      4.18 o 
  -1   5   9      967.31      957.46     31.91 o 
   0   5   9        7.08        4.85      1.18 o 
   1   5   9       28.22       23.24      1.95 o 
   2   5   9      164.21      174.69      3.99 o 
   3   5   9       10.34        9.29      1.95 o 
   4   5   9        2.12        0.94      0.91 o 
   5   5   9       83.26       71.98      3.61 o 
   6   5   9       49.59       42.88      2.77 o 
   7   5   9        0.70        0.23      1.05 o 
   8   5   9        0.49        0.22      1.08 o 
   9   5   9       14.44       16.16      2.15 o 
  -6   6   9        1.38        1.66      1.43 o 
  -5   6   9        2.98        2.64      1.39 o 
  -4   6   9       24.73       21.55      2.30 o 
  -3   6   9        6.86        6.25      1.36 o 
  -2   6   9        3.63        1.77      1.05 o 
  -1   6   9       23.45       23.24      2.03 o 
   0   6   9      239.02      232.11      8.70 o 
   1   6   9      416.99      413.63     14.52 o 
   2   6   9       22.13       20.08      1.08 o 
   3   6   9        2.82        2.44      0.60 o 
   4   6   9       23.63       19.19      1.92 o 
   5   6   9        2.39        3.07      1.11 o 
   6   6   9        3.77        3.47      1.20 o 
   7   6   9        1.35        0.75      1.11 o 
   8   6   9       76.25       79.63      4.39 o 
   9   6   9       39.06       42.32      3.21 o 
  -6   7   9        3.97        4.41      1.68 o 
  -5   7   9        0.24        0.47      1.32 o 
  -4   7   9        1.55        1.04      1.28 o 
  -3   7   9       12.91       10.46      1.70 o 
  -2   7   9        7.38        6.27      1.38 o 
  -1   7   9      105.01       98.18      4.58 o 
   0   7   9        0.64        0.28      0.99 o 
   1   7   9        0.45        0.53      1.00 o 
   2   7   9        1.00        1.10      0.97 o 
   3   7   9        6.19        5.20      1.27 o 
   4   7   9       21.56       18.51      2.04 o 
   5   7   9       30.95       26.53      2.32 o 
   6   7   9       19.44       15.68      1.90 o 
   7   7   9       14.81       15.94      2.03 o 
   8   7   9       22.84       27.37      2.76 o 
   9   7   9       14.46       25.29      2.82 o 
  -5   8   9        0.83        0.29      1.40 o 
  -4   8   9        0.17        0.16      1.34 o 
  -3   8   9        3.01        2.48      1.26 o 
  -2   8   9        3.42        1.26      1.14 o 
  -1   8   9       12.32       11.71      1.66 o 
   0   8   9       16.96       16.36      1.86 o 
   1   8   9       29.80       29.94      2.48 o 
   2   8   9        2.42        2.63      1.18 o 
   3   8   9       26.49       30.92      2.49 o 
   4   8   9        0.59       -0.01      1.12 o 
   5   8   9       14.63       17.19      1.97 o 
   6   8   9        0.32       -0.77      1.15 o 
   7   8   9        5.47        5.12      1.46 o 
   8   8   9        0.77        1.81      1.37 o 
  -4   9   9        1.12        2.21      1.55 o 
  -3   9   9        5.07        8.94      1.76 o 
  -2   9   9        2.42        1.98      1.30 o 
  -1   9   9        5.30        7.81      1.51 o 
   0   9   9        5.35        6.85      1.55 o 
   1   9   9       19.87       20.16      2.16 o 
   2   9   9       18.15       22.72      2.25 o 
   3   9   9        5.13        5.36      1.49 o 
   4   9   9        6.89        9.19      1.58 o 
   5   9   9        1.42        5.14      1.56 o 
   6   9   9       24.78       22.94      2.64 o 
   7   9   9        5.90        6.13      1.64 o 
  -3  10   9        0.00       -0.69      1.46 o 
  -2  10   9       50.47       67.64      4.28 o 
  -1  10   9        1.98        4.75      1.49 o 
   0  10   9        0.08       -0.39      1.15 o 
   1  10   9       51.64       58.84      3.67 o 
   2  10   9       45.41       54.49      3.64 o 
   3  10   9       21.91       27.75      2.66 o 
   4  10   9       12.64       13.53      1.96 o 
   5  10   9        0.56        0.77      1.33 o 
   6  10   9        0.33        0.58      1.30 o 
  -1  11   9       30.87       32.58      3.23 o 
   0  11   9       41.72       47.22      3.50 o 
   1  11   9        1.79       -0.99      1.29 o 
   2  11   9        5.20        5.12      1.70 o 
   3  11   9        6.80       10.68      1.94 o 
   4  11   9        0.73        1.65      1.59 o 
   5  11   9       27.90       37.09      3.21 o 
  -2  -5  10        5.90        6.13      1.32 o 
  -1  -5  10        0.30        0.33      0.97 o 
   0  -5  10        1.96        2.56      1.03 o 
   1  -5  10        4.00        3.69      1.05 o 
   2  -5  10        0.02        0.66      0.97 o 
   3  -5  10        2.56        1.21      1.12 o 
  -3  -4  10        0.04        0.12      1.08 o 
  -2  -4  10        0.56        0.61      0.99 o 
  -1  -4  10        0.67        0.75      0.84 o 
   0  -4  10        1.13        1.03      0.81 o 
   1  -4  10       10.55       13.16      1.41 o 
   2  -4  10        4.39        3.44      0.99 o 
   3  -4  10        0.00       -0.04      0.95 o 
   4  -4  10        1.83        1.88      1.18 o 
   5  -4  10       51.28       56.65      3.40 o 
  -5  -3  10        0.10        0.18      1.21 o 
  -4  -3  10        1.28        0.11      1.10 o 
  -3  -3  10        2.86        2.41      1.05 o 
  -2  -3  10        8.28        8.05      1.07 o 
  -1  -3  10        1.49        0.30      0.67 o 
   0  -3  10        4.70        2.97      0.71 o 
   1  -3  10       15.81       15.22      1.26 o 
   2  -3  10        4.97        4.33      0.88 o 
   3  -3  10        5.14        4.42      1.07 o 
   4  -3  10        0.05       -0.91      0.91 o 
   5  -3  10        0.59        0.62      1.13 o 
   6  -3  10       12.28       11.97      1.74 o 
  -5  -2  10        3.45        4.83      1.42 o 
  -4  -2  10        2.08        0.79      1.07 o 
  -3  -2  10        1.92        1.64      0.91 o 
  -2  -2  10        0.25       -0.29      0.70 o 
  -1  -2  10        1.73        1.84      0.47 o 
   0  -2  10        0.12       -0.08      0.76 o 
   1  -2  10        1.50        1.87      0.92 o 
   2  -2  10       16.81       16.71      0.97 o 
   3  -2  10       30.16       33.65      2.00 o 
   4  -2  10        3.50        3.72      1.06 o 
   5  -2  10       63.45       67.85      3.48 o 
   6  -2  10       11.21        8.64      1.48 o 
   7  -2  10       11.74       11.72      1.74 o 
  -6  -1  10        2.97        5.03      1.52 o 
  -5  -1  10        0.01        1.29      1.17 o 
  -4  -1  10       12.72       10.45      1.36 o 
  -3  -1  10       17.29       12.76      1.42 o 
  -2  -1  10        1.68        1.57      0.48 o 
  -1  -1  10        0.11       -0.64      0.64 o 
   0  -1  10       46.72       44.71      2.23 o 
   1  -1  10       23.82       25.51      1.85 o 
   2  -1  10        0.00        0.17      0.39 o 
   3  -1  10       30.21       34.40      2.30 o 
   4  -1  10        2.57        2.14      0.94 o 
   5  -1  10       31.21       31.27      2.26 o 
   6  -1  10        2.44        2.56      1.17 o 
   7  -1  10       11.87       11.08      1.73 o 
   8  -1  10        0.09        0.83      1.38 o 
  -6   0  10        3.46        2.14      1.36 o 
  -5   0  10        0.01       -0.40      1.07 o 
  -4   0  10        5.62        2.84      1.02 o 
  -3   0  10        0.62       -0.20      0.73 o 
  -2   0  10        1.00        1.43      0.63 o 
  -1   0  10        7.23        4.76      0.89 o 
   0   0  10       52.41       47.52      2.26 o 
   1   0  10       28.98       28.39      1.84 o 
   2   0  10       12.85       14.49      0.75 o 
   3   0  10       24.24       25.90      1.54 o 
   4   0  10       66.63       68.35      3.10 o 
   5   0  10       11.15       11.62      1.45 o 
   6   0  10       32.86       33.61      2.48 o 
   7   0  10        4.26        5.55      1.33 o 
   8   0  10        0.83        0.60      1.22 o 
  -6   1  10        0.72       -0.84      1.15 o 
  -5   1  10        0.04       -0.29      1.02 o 
  -4   1  10        0.56       -0.09      0.93 o 
  -3   1  10        0.86        0.28      0.47 o 
  -2   1  10        0.14        0.09      0.49 o 
  -1   1  10        9.42        9.70      0.89 o 
   0   1  10        0.60        1.27      0.75 o 
   1   1  10        1.30        0.38      0.77 o 
   2   1  10       24.96       24.38      0.82 o 
   3   1  10       42.66       41.66      2.01 o 
   4   1  10       31.96       34.63      2.04 o 
   5   1  10       98.64       99.10      4.25 o 
   6   1  10        0.14       -0.33      0.93 o 
   7   1  10        0.13       -0.11      1.04 o 
   8   1  10        5.12        4.97      1.46 o 
   9   1  10        9.01       11.08      1.93 o 
  -7   2  10        0.14       -0.41      1.39 o 
  -6   2  10        1.08        0.11      1.17 o 
  -5   2  10        1.82        2.31      1.20 o 
  -4   2  10        4.09        2.89      1.03 o 
  -3   2  10       14.45       14.17      1.57 o 
  -2   2  10        0.37       -0.40      0.44 o 
  -1   2  10        0.28        0.19      0.43 o 
   0   2  10        0.84        0.70      0.34 o 
   1   2  10       49.42       54.27      1.63 o 
   2   2  10        6.92        7.36      0.81 o 
   3   2  10        5.15        4.06      0.77 o 
   4   2  10      120.78      117.01      4.65 o 
   5   2  10       12.53       11.11      1.33 o 
   6   2  10        0.12        0.59      0.98 o 
   7   2  10        2.94        2.03      1.11 o 
   8   2  10        1.13        1.06      1.19 o 
   9   2  10        4.18        4.27      1.56 o 
  -7   3  10        3.05        2.39      1.54 o 
  -6   3  10       11.46       14.91      1.96 o 
  -5   3  10        0.00       -0.97      1.07 o 
  -4   3  10        9.20        9.11      1.38 o 
  -3   3  10        9.39       10.09      1.26 o 
  -2   3  10        9.96       11.55      1.22 o 
  -1   3  10       66.61       63.00      2.82 o 
   0   3  10        2.61        3.42      0.75 o 
   1   3  10        5.56        7.83      0.91 o 
   2   3  10       62.03       66.38      2.91 o 
   3   3  10        0.01        0.03      0.70 o 
   4   3  10       12.00       11.34      1.22 o 
   5   3  10       65.32       62.22      3.18 o 
   6   3  10        5.03        4.94      1.15 o 
   7   3  10        0.64        0.75      1.10 o 
   8   3  10        6.13        7.47      1.54 o 
   9   3  10        3.68        4.60      1.55 o 
  -6   4  10       15.22       13.90      1.97 o 
  -5   4  10       10.23        9.79      1.58 o 
  -4   4  10        0.36        0.79      1.09 o 
  -3   4  10        3.00        2.67      1.03 o 
  -2   4  10        1.57        1.89      0.95 o 
  -1   4  10       38.43       38.26      2.27 o 
   0   4  10      191.00      191.72      7.08 o 
   1   4  10      102.44       94.42      3.93 o 
   2   4  10       12.41       10.04      1.21 o 
   3   4  10       20.30       16.66      1.58 o 
   4   4  10        0.15       -0.66      0.81 o 
   5   4  10        8.66        9.18      1.34 o 
   6   4  10        2.12        2.50      1.08 o 
   7   4  10        6.17        4.97      1.32 o 
   8   4  10       22.94       30.98      2.66 o 
   9   4  10       10.46       14.51      2.03 o 
  -6   5  10        7.91        9.60      1.85 o 
  -5   5  10        1.35        1.38      1.28 o 
  -4   5  10       19.75       19.70      2.18 o 
  -3   5  10       50.91       46.93      2.90 o 
  -2   5  10       51.11       47.86      2.78 o 
  -1   5  10      112.55      117.43      4.97 o 
   0   5  10      362.35      371.06     13.05 o 
   1   5  10       12.67       10.16      1.38 o 
   2   5  10      151.67      153.54      6.07 o 
   3   5  10      132.69      123.42      3.37 o 
   4   5  10       52.77       45.00      2.71 o 
   5   5  10        0.28       -0.06      0.96 o 
   6   5  10        4.43        4.74      1.21 o 
   7   5  10       34.00       38.58      2.81 o 
   8   5  10        4.79        7.03      1.60 o 
   9   5  10       11.51       11.61      1.98 o 
  -6   6  10        3.76        4.96      1.68 o 
  -5   6  10        3.63        2.47      1.40 o 
  -4   6  10       10.84        6.35      1.51 o 
  -3   6  10        4.68        5.46      1.40 o 
  -2   6  10        0.42        0.26      1.01 o 
  -1   6  10       28.59       28.08      2.31 o 
   0   6  10       29.25       27.75      2.22 o 
   1   6  10       15.72       14.14      1.55 o 
   2   6  10        0.04        0.39      0.92 o 
   3   6  10       18.10       14.51      1.62 o 
   4   6  10       65.76       59.46      3.25 o 
   5   6  10        6.31        4.35      1.23 o 
   6   6  10        1.89        1.40      1.12 o 
   7   6  10        9.90        8.71      1.59 o 
   8   6  10        7.91        9.65      1.79 o 
   9   6  10       61.08       67.79      4.25 o 
  -5   7  10       14.84       15.52      2.13 o 
  -4   7  10        2.35        3.66      1.45 o 
  -3   7  10        8.78        6.40      1.52 o 
  -2   7  10       17.17       17.59      2.08 o 
  -1   7  10        0.03        0.35      1.05 o 
   0   7  10       57.87       56.72      3.24 o 
   1   7  10        9.70        9.68      1.48 o 
   2   7  10        1.28        1.43      1.00 o 
   3   7  10       29.85       33.35      2.52 o 
   4   7  10        3.30        2.36      1.11 o 
   5   7  10        0.53        1.62      1.08 o 
   6   7  10        0.30        0.65      1.18 o 
   7   7  10        0.03        0.37      1.26 o 
   8   7  10       24.20       27.01      2.64 o 
  -4   8  10        3.34        5.09      1.68 o 
  -3   8  10        1.55        1.23      1.34 o 
  -2   8  10        0.70        0.24      1.19 o 
  -1   8  10        1.38       -0.10      1.01 o 
   0   8  10        7.86        9.63      1.57 o 
   1   8  10       12.53       10.22      1.61 o 
   2   8  10        9.22       10.19      1.59 o 
   3   8  10        4.18        4.68      1.33 o 
   4   8  10        3.07        2.76      1.32 o 
   5   8  10        1.78        3.75      1.38 o 
   6   8  10        8.53       12.09      1.89 o 
   7   8  10        0.00        0.86      1.22 o 
   8   8  10        0.22       -1.21      1.21 o 
  -3   9  10        0.53       -1.02      1.24 o 
  -2   9  10        8.08        8.32      1.70 o 
  -1   9  10        3.59        3.64      1.46 o 
   0   9  10       33.62       42.64      3.12 o 
   1   9  10       11.83       13.34      1.81 o 
   2   9  10       23.04       27.41      2.61 o 
   3   9  10       48.63       55.91      3.58 o 
   4   9  10        0.10        1.03      1.27 o 
   5   9  10       11.21       13.38      2.04 o 
   6   9  10       20.64       24.37      2.56 o 
   7   9  10        2.20        1.72      1.52 o 
  -2  10  10       25.06       30.00      2.98 o 
  -1  10  10        9.44       10.24      1.93 o 
   0  10  10        2.10        2.82      1.49 o 
   1  10  10        9.25       10.12      1.85 o 
   2  10  10       10.40       11.45      1.96 o 
   3  10  10       39.77       45.58      3.44 o 
   4  10  10       33.86       39.57      3.23 o 
   5  10  10        0.88        1.77      1.50 o 
   1  11  10        4.14        3.46      1.70 o 
   2  11  10       12.12       13.09      2.16 o 
   3  11  10       39.92       52.16      3.84 o 
  -1  -4  11        0.06        0.25      0.87 o 
   0  -4  11        0.35        0.55      0.77 o 
   1  -4  11        0.75       -0.27      0.77 o 
   2  -4  11        0.29        0.77      0.90 o 
  -3  -3  11        5.79        4.86      1.19 o 
  -2  -3  11        0.00        0.00      0.85 o 
  -1  -3  11        0.53        0.46      0.74 o 
   0  -3  11        0.32        0.79      0.65 o 
   1  -3  11        0.95        0.09      0.65 o 
   2  -3  11        0.22       -0.13      0.73 o 
   3  -3  11        5.57        6.10      1.15 o 
   4  -3  11        5.53        3.75      1.15 o 
   5  -3  11        0.01        1.10      1.16 o 
  -4  -2  11        0.06       -0.02      1.07 o 
  -3  -2  11        2.54        2.20      1.01 o 
  -2  -2  11       10.09        8.85      1.03 o 
  -1  -2  11        2.67        2.19      0.64 o 
   2  -2  11        0.24        0.55      0.63 o 
   3  -2  11        0.73        0.26      0.80 o 
   4  -2  11        8.61        9.61      1.30 o 
   5  -2  11       18.64       18.03      1.98 o 
   6  -2  11        0.61        1.22      1.18 o 
  -5  -1  11       15.07       13.55      1.77 o 
  -4  -1  11       12.67       12.02      1.44 o 
  -3  -1  11        1.51        0.77      0.88 o 
  -2  -1  11        0.06       -0.66      1.01 o 
  -1  -1  11        0.00       -0.71      0.71 o 
   0  -1  11        3.46        1.62      0.89 o 
   1  -1  11        3.57        4.11      1.06 o 
   2  -1  11        1.30        0.78      0.61 o 
   3  -1  11        2.47        1.41      0.74 o 
   4  -1  11       89.10       88.26      3.86 o 
   5  -1  11       14.49       11.82      1.47 o 
   6  -1  11        5.25        5.28      1.31 o 
   7  -1  11        0.35       -0.60      1.20 o 
  -5   0  11        2.31        3.67      1.37 o 
  -4   0  11        3.52        1.59      1.07 o 
  -3   0  11        2.72        3.63      0.91 o 
  -2   0  11        2.82        2.59      0.54 o 
  -1   0  11       23.26       22.83      0.97 o 
   0   0  11       19.40       23.30      1.74 o 
   1   0  11        2.69        4.11      1.09 o 
   2   0  11        0.31       -0.44      0.91 o 
   3   0  11       32.88       31.86      1.76 o 
   4   0  11      157.20      163.50      6.17 o 
   5   0  11       89.48      100.18      4.41 o 
   6   0  11        3.61        2.92      1.16 o 
   7   0  11        0.14       -0.70      1.07 o 
  -5   1  11        1.48       -0.96      1.04 o 
  -4   1  11        4.04        4.72      1.15 o 
  -3   1  11        0.00       -0.55      0.74 o 
  -2   1  11        2.17        2.86      0.79 o 
  -1   1  11        0.00        0.02      0.43 o 
   0   1  11       26.05       28.52      1.11 o 
   1   1  11        0.73        1.21      0.39 o 
   2   1  11        4.07        5.08      0.67 o 
   3   1  11        5.31        4.71      0.80 o 
   4   1  11       10.38       11.40      1.20 o 
   5   1  11       37.11       38.02      2.44 o 
   6   1  11        5.72        6.90      1.36 o 
   7   1  11        3.88        3.47      1.30 o 
   8   1  11        0.35        0.39      1.32 o 
  -6   2  11        0.44        0.41      1.34 o 
  -5   2  11        4.29        3.79      1.30 o 
  -4   2  11        1.13        1.89      1.04 o 
  -3   2  11        1.31        2.25      0.96 o 
  -2   2  11        0.00        0.01      0.74 o 
  -1   2  11        0.37        0.78      0.49 o 
   0   2  11       58.41       64.88      1.88 o 
   1   2  11       21.80       22.70      1.41 o 
   2   2  11       21.01       22.61      1.48 o 
   3   2  11        0.72        0.62      0.70 o 
   4   2  11        0.15        0.20      0.77 o 
   5   2  11      111.45      107.27      4.56 o 
   6   2  11        5.13        4.39      1.20 o 
   7   2  11        0.88        0.40      1.11 o 
   8   2  11       37.44       47.39      3.21 o 
  -6   3  11        1.26        0.09      1.29 o 
  -5   3  11        2.58        3.21      1.35 o 
  -4   3  11        0.44        0.55      1.03 o 
  -3   3  11        0.00        0.91      1.00 o 
  -2   3  11       29.36       28.21      2.01 o 
  -1   3  11       26.53       29.04      1.85 o 
   0   3  11      127.97      133.19      5.08 o 
   1   3  11       10.02       10.26      1.10 o 
   2   3  11       79.51       76.79      3.29 o 
   3   3  11        5.96        4.70      0.95 o 
   4   3  11       43.97       44.38      2.52 o 
   5   3  11        4.64        2.48      1.03 o 
   6   3  11       10.80       11.61      1.53 o 
   7   3  11        4.59        6.16      1.36 o 
   8   3  11       11.91       14.57      1.93 o 
  -5   4  11        8.11        8.82      1.60 o 
  -4   4  11       22.31       25.65      2.26 o 
  -3   4  11        8.30        7.72      1.37 o 
  -2   4  11      289.49      295.84     10.62 o 
  -1   4  11       73.96       68.88      3.28 o 
   0   4  11       19.37       18.21      1.77 o 
   1   4  11       70.93       70.56      3.29 o 
   2   4  11        4.62        3.44      0.97 o 
   3   4  11        7.24        7.09      1.14 o 
   4   4  11       60.45       51.55      2.81 o 
   5   4  11        9.09        8.90      1.35 o 
   6   4  11        7.32        6.16      1.29 o 
   7   4  11        0.01        0.19      1.05 o 
   8   4  11       22.22       26.04      2.57 o 
  -5   5  11        6.07        5.30      1.54 o 
  -4   5  11        4.35        3.97      1.38 o 
  -3   5  11        0.35       -0.96      1.03 o 
  -2   5  11        5.22        2.45      1.12 o 
  -1   5  11       15.14       13.02      1.53 o 
   0   5  11      168.56      156.86      6.22 o 
   1   5  11        0.33       -0.82      0.90 o 
   2   5  11        4.55        2.40      1.02 o 
   3   5  11        5.87        6.15      1.18 o 
   4   5  11        0.40        0.67      0.90 o 
   5   5  11        0.05       -0.28      0.96 o 
   6   5  11        0.03       -0.12      1.02 o 
   7   5  11       17.43       22.71      2.30 o 
   8   5  11       46.71       51.01      3.46 o 
  -5   6  11        0.51       -0.11      1.31 o 
  -4   6  11        1.02        0.60      1.29 o 
  -3   6  11        4.76        5.01      1.41 o 
  -2   6  11       47.50       49.16      3.09 o 
  -1   6  11       24.78       27.59      2.33 o 
   0   6  11        0.41        0.82      1.01 o 
   1   6  11        5.35        5.16      1.19 o 
   2   6  11        4.18        3.81      1.10 o 
   3   6  11       31.83       29.39      2.32 o 
   4   6  11       11.27        8.27      1.35 o 
   5   6  11       22.82       21.45      2.12 o 
   6   6  11        3.76        5.24      1.36 o 
   7   6  11        7.54        7.26      1.52 o 
   8   6  11       10.11       18.29      2.22 o 
  -4   7  11        4.05        6.85      1.73 o 
  -3   7  11        0.84        2.56      1.37 o 
  -2   7  11        3.03        2.08      1.24 o 
  -1   7  11        2.53        1.22      1.15 o 
   0   7  11       32.28       32.79      2.51 o 
   1   7  11        8.46        6.55      1.38 o 
   2   7  11        3.30        1.61      1.13 o 
   3   7  11        7.77        8.36      1.45 o 
   4   7  11       13.77       14.12      1.73 o 
   5   7  11        2.28        1.43      1.14 o 
   6   7  11        3.76        3.02      1.38 o 
   7   7  11        0.00       -0.94      1.23 o 
  -3   8  11        1.57        2.32      1.40 o 
  -2   8  11        5.53        9.19      1.73 o 
  -1   8  11        0.84        0.90      1.17 o 
   0   8  11       13.48       13.26      1.78 o 
   1   8  11       41.09       48.81      3.20 o 
   2   8  11        1.31        0.81      1.18 o 
   3   8  11        8.91       10.57      1.68 o 
   4   8  11       14.93       23.92      2.43 o 
   5   8  11       17.39       13.67      1.92 o 
   6   8  11       15.44       18.89      2.20 o 
   7   8  11        6.48        7.14      1.76 o 
  -2   9  11       32.43       49.64      3.66 o 
  -1   9  11        2.36        2.40      1.44 o 
   0   9  11       21.60       21.84      2.51 o 
   1   9  11       32.39       40.43      3.12 o 
   2   9  11       29.55       33.83      2.92 o 
   3   9  11        1.07        0.50      1.31 o 
   4   9  11        9.18       11.29      1.87 o 
   5   9  11        2.23        3.37      1.49 o 
   6   9  11        2.72        1.55      1.58 o 
   0  10  11        3.83        2.44      1.47 o 
   1  10  11       23.35       25.34      2.62 o 
   2  10  11        0.53        2.78      1.58 o 
   3  10  11        0.77        0.49      1.46 o 
   4  10  11       28.51       34.15      3.10 o 
  -2  -2  12        0.04        0.28      0.79 o 
  -1  -2  12        7.21        6.91      0.83 o 
   2  -2  12        4.68        5.28      0.84 o 
   3  -2  12        3.40        1.48      0.89 o 
   4  -2  12        3.73        4.01      1.10 o 
  -3  -1  12        0.72        1.01      0.93 o 
  -2  -1  12        2.48        1.80      0.80 o 
   2  -1  12        1.42        1.27      0.55 o 
   3  -1  12       10.66        9.97      1.07 o 
   4  -1  12        1.05        1.95      0.99 o 
   5  -1  12       14.36       16.61      1.92 o 
  -4   0  12        1.34       -0.50      1.08 o 
  -3   0  12        0.08       -0.32      0.85 o 
  -2   0  12        3.35        3.72      0.83 o 
  -1   0  12        0.01        0.40      0.60 o 
   0   0  12        0.65        0.26      0.98 o 
   1   0  12       13.87       17.76      1.68 o 
   2   0  12        6.50        6.74      0.62 o 
   3   0  12        9.46       11.18      1.27 o 
   4   0  12       47.45       47.91      2.61 o 
   5   0  12        0.29       -0.24      0.94 o 
   6   0  12        0.09       -0.05      1.04 o 
  -4   1  12        0.90        0.30      1.05 o 
  -3   1  12        0.76        1.01      0.93 o 
  -2   1  12        0.07        1.07      0.78 o 
  -1   1  12        2.06        2.62      0.67 o 
   0   1  12       12.92       15.68      0.86 o 
   1   1  12        2.99        4.66      1.15 o 
   2   1  12       16.92       20.62      1.31 o 
   3   1  12       23.69       23.45      1.62 o 
   4   1  12       13.90       15.05      1.56 o 
   5   1  12        1.34        1.12      0.97 o 
   6   1  12        3.69        2.69      1.17 o 
   7   1  12        0.11        0.05      1.17 o 
  -4   2  12       11.12       13.74      1.65 o 
  -3   2  12        9.46       10.98      1.38 o 
  -2   2  12       17.19       22.03      1.77 o 
  -1   2  12       16.93       18.74      1.49 o 
   0   2  12        3.60        4.99      0.79 o 
   1   2  12       25.14       25.36      1.52 o 
   2   2  12        5.06        4.65      0.81 o 
   3   2  12        8.11        8.00      1.00 o 
   4   2  12       17.71       17.12      1.61 o 
   5   2  12        0.28        1.63      0.96 o 
   6   2  12        0.29        0.20      0.95 o 
   7   2  12        1.53        2.60      1.22 o 
  -4   3  12        0.01       -0.14      1.08 o 
  -3   3  12        0.15       -0.17      1.06 o 
  -2   3  12        7.65        9.02      1.30 o 
  -1   3  12       47.50       46.36      2.48 o 
   0   3  12       91.39       88.12      3.70 o 
   1   3  12        1.25        1.52      0.85 o 
   2   3  12       50.37       52.59      2.60 o 
   3   3  12        2.96        3.64      0.93 o 
   4   3  12        0.05        0.50      0.86 o 
   5   3  12        2.01        1.68      1.02 o 
   6   3  12        5.56        4.13      1.23 o 
   7   3  12        1.59        3.60      1.26 o 
  -4   4  12       13.87       12.97      1.73 o 
  -3   4  12       30.27       34.87      2.56 o 
  -2   4  12       26.24       31.24      2.33 o 
  -1   4  12       76.58       75.54      3.59 o 
   0   4  12        8.04        6.31      1.17 o 
   1   4  12       19.86       19.39      1.75 o 
   2   4  12       73.09       71.63      3.37 o 
   3   4  12       29.78       29.87      2.10 o 
   4   4  12        7.67        6.60      1.21 o 
   5   4  12        8.70        9.11      1.37 o 
   6   4  12        8.93       10.13      1.53 o 
   7   4  12        0.08        0.37      1.17 o 
  -4   5  12        0.54        0.53      1.26 o 
  -3   5  12        0.62        0.74      1.19 o 
  -2   5  12        4.35        4.37      1.30 o 
  -1   5  12       15.51       12.58      1.56 o 
   0   5  12       14.13       17.66      1.96 o 
   1   5  12        2.81        1.75      1.04 o 
   2   5  12        0.40        0.47      0.93 o 
   3   5  12        6.69        4.45      1.11 o 
   4   5  12       15.42       12.82      1.53 o 
   5   5  12        0.20       -0.10      0.98 o 
   6   5  12       11.27       10.14      1.55 o 
   7   5  12        5.59        7.17      1.49 o 
  -4   6  12        0.94       -0.95      1.27 o 
  -3   6  12        2.93        3.49      1.42 o 
  -2   6  12        0.66       -0.17      1.11 o 
  -1   6  12       18.25       18.27      2.08 o 
   0   6  12        1.01        1.01      1.04 o 
   1   6  12        1.23        1.12      1.09 o 
   2   6  12        7.13        8.12      1.39 o 
   3   6  12        6.43        3.79      1.18 o 
   4   6  12        7.25        6.49      1.36 o 
   5   6  12        0.42       -0.10      1.06 o 
   6   6  12        1.04        1.17      1.25 o 
   7   6  12        8.29        9.53      1.75 o 
  -3   7  12        1.54       -0.05      1.45 o 
  -2   7  12        0.06        0.91      1.26 o 
  -1   7  12        2.64        5.56      1.47 o 
   0   7  12        9.68        8.68      1.54 o 
   1   7  12        9.30        8.20      1.55 o 
   2   7  12        1.72        3.01      1.24 o 
   3   7  12        0.09        0.69      1.08 o 
   4   7  12        0.00       -1.00      1.00 o 
   5   7  12       12.07       17.39      1.97 o 
   6   7  12        2.90        3.43      1.42 o 
  -2   8  12        0.19       -0.09      1.37 o 
  -1   8  12       10.70       13.88      1.92 o 
   0   8  12        0.09       -0.16      1.21 o 
   1   8  12       43.11       50.35      3.35 o 
   2   8  12       22.90       29.24      2.64 o 
   3   8  12        4.24        2.97      1.46 o 
   4   8  12        5.81        7.19      1.62 o 
   5   8  12       17.12       18.24      2.13 o 
   6   8  12        6.29        8.39      1.79 o 
  -1   9  12        0.51       -0.42      1.37 o 
   0   9  12        0.90        1.08      1.43 o 
   1   9  12        0.21       -0.12      1.29 o 
   2   9  12       20.33       24.46      2.68 o 
   3   9  12       43.06       48.45      3.45 o 
   4   9  12        2.16        1.83      1.44 o 
  -1   0  13        2.41        2.78      0.67 o 
   3   0  13        0.43        1.03      0.71 o 
   4   0  13        6.67        7.44      1.12 o 
  -2   1  13        0.02        0.93      0.82 o 
  -1   1  13        9.21        9.22      0.99 o 
   0   1  13       20.52       17.70      1.20 o 
   1   1  13        2.90        4.50      0.64 o 
   2   1  13        6.52        6.20      0.79 o 
   3   1  13        1.79        1.96      0.78 o 
   4   1  13       32.37       35.55      2.19 o 
   5   1  13       11.14       10.36      1.37 o 
  -2   2  13       29.43       36.90      2.34 o 
  -1   2  13       11.34       10.16      1.16 o 
   0   2  13        3.09        1.54      0.76 o 
   1   2  13       22.49       23.72      1.58 o 
   2   2  13       11.58       11.86      1.24 o 
   3   2  13        5.67        4.91      0.92 o 
   4   2  13        7.38        5.06      1.02 o 
   5   2  13        4.06        5.02      1.15 o 
  -3   3  13       46.33       52.72      3.09 o 
  -2   3  13       51.95       47.93      2.85 o 
  -1   3  13       14.78       16.35      1.68 o 
   0   3  13       16.84       15.34      1.59 o 
   1   3  13        1.35        3.01      0.89 o 
   2   3  13        8.09        8.72      1.11 o 
   3   3  13       14.63       15.21      1.60 o 
   4   3  13        0.02       -0.06      0.87 o 
   5   3  13        4.77        3.55      1.06 o 
   6   3  13        0.43        0.07      1.02 o 
  -3   4  13        0.90        1.05      1.25 o 
  -2   4  13        0.47        1.26      1.16 o 
  -1   4  13       22.06       20.56      1.96 o 
   0   4  13       10.06        7.64      1.29 o 
   1   4  13        0.04        0.12      0.93 o 
   2   4  13        0.16        1.22      0.92 o 
   3   4  13        2.92        2.90      1.02 o 
   4   4  13        0.37        0.60      0.89 o 
   5   4  13        2.04        2.32      1.06 o 
   6   4  13        2.74        2.92      1.25 o 
  -2   5  13       14.40       14.39      1.81 o 
  -1   5  13        0.56        1.54      1.15 o 
   0   5  13        5.01        5.07      1.27 o 
   1   5  13        6.27        6.76      1.26 o 
   2   5  13       20.25       22.54      2.08 o 
   3   5  13        3.49        2.52      1.13 o 
   4   5  13        5.43        5.50      1.26 o 
   5   5  13        0.30        0.95      1.09 o 
   6   5  13        5.09        4.43      1.39 o 
  -2   6  13        0.09        0.42      1.29 o 
  -1   6  13       12.69       13.59      1.78 o 
   0   6  13       10.08       11.08      1.62 o 
   1   6  13        2.35        1.71      1.21 o 
   2   6  13        3.13        5.21      1.31 o 
   3   6  13        1.03        0.20      1.11 o 
   4   6  13        2.06        1.13      1.08 o 
   5   6  13        0.02        1.40      1.19 o 
  -1   7  13        2.90        2.54      1.40 o 
   0   7  13       17.41       25.72      2.39 o 
   1   7  13       11.80       11.97      1.80 o 
   2   7  13        0.41        0.74      1.18 o 
   3   7  13       19.79       24.15      2.43 o 
   4   7  13        0.85       -0.74      1.17 o 
   5   7  13       13.66       16.81      2.04 o 
   0   8  13       18.04       20.22      2.28 o 
   1   8  13       12.13       16.11      2.11 o 
   2   8  13        0.99        0.37      1.34 o 
   3   8  13        9.05       11.01      1.84 o 
   4   8  13        0.85        2.48      1.43 o 
   1   2  14       18.54       22.96      1.62 o 
   2   2  14        8.15        7.92      1.00 o 
   0   3  14        0.22        0.45      0.90 o 
   1   3  14       17.40       16.92      1.67 o 
   2   3  14       12.50       16.14      1.60 o 
   3   3  14        6.11        6.37      1.14 o 
   0   4  14        2.85        3.93      1.18 o 
   1   4  14        0.07        0.33      0.96 o 
   2   4  14        0.02        0.15      0.95 o 
   3   4  14        6.14        5.53      1.19 o 
   0   5  14        3.61        5.75      1.32 o 
   1   5  14        0.04        0.04      1.05 o 
   2   5  14        3.95        4.36      1.23 o 
   3   5  14       13.28       16.16      1.83 o 
   1   6  14        0.04       -0.42      1.12 o 
   2   6  14        0.92        1.27      1.18 o 
                                                 
